# Supplementary material for: Complexity of Murine Cardiomyocyte miRNA Biogenesis, Sequence Variant Expression and Function
Source: PLoS One. 2012 Feb 3;7(2):e30933. doi: 10.1371/journal.pone.0030933 (PMC3272019; doi:10.1371/journal.pone.0030933)
Supplement: Table S1 — Tag counts for all miRNAs and their features in the HL1 data set. (XLS) [file pone.0030933.s011.xls]

## Sheet: All Counts
Hairpin RANK	Hairpin ID	Hairpin counts	% of total hairpin expression	% of canonical hairpin expression	miRbase v16 annotation	Novel miR*	% of generic tags from 5' arm	Generic miRNA counts	% of total miRNA expression	% 5' isomiRs	5' isomiR counts	%3' isomiR	3' isomiR counts	% non-canonical	Tags Non-canonical processed on hairpin	Cardiac miRNA defined by Matkovich et. al	5' arm/3' arm
	TOTAL	40815604						40548593	100	5.10741	2084620	54.5858	22279507	0.650719	265595
32	mmu-let-7a-1	337757	91.0255	91.1083	MATURE		91.1083	307445	0.758214	1.37911	4240	57.1671	175757	0.0908937	307	YES	5' arm
32	mmu-let-7a-1	337757	8.88361	8.89169	STAR		91.1083	30005	0.0739976	0.71988	216	25.193	7559			YES	3' arm
24	mmu-let-7b	459922	95.2609	95.9091	MATURE		95.9091	438126	1.0805	0.938315	4111	62.5011	273834	0.675767	3108	YES	5' arm
24	mmu-let-7b	459922	4.0633	4.09094	STAR		95.9091	18688	0.0460879	1.09696	205	56.0596	10476			YES	3' arm
33	mmu-let-7c-1	303905	99.2702	99.381	MATURE		99.381	301687	0.744013	2.52513	7618	51.2847	154719	0.111548	339	YES	5' arm
33	mmu-let-7c-1	303905	0.618285	0.618976	STAR		99.381	1879	0.00463395	5.42842	102	34.3621	646			YES	3' arm
62	mmu-let-7d	88701	69.3408	69.4873	MATURE		69.4873	61506	0.151685	4.04839	2490	52.633	32372	0.210821	187	YES	5' arm
62	mmu-let-7d	88701	30.4484	30.5127	STAR		69.4873	27008	0.0666065	4.21357	1138	44.5938	12044			YES	3' arm
5	mmu-mir-301a	1593127	99.2085	99.2268	MATURE		0.773213	1580518	3.89784	1.1047	17460	74.2069	1172853	0.0183915	293	NO	3' arm
5	mmu-mir-301a	1593127	0.773071	0.773213	STAR		0.773213	12316	0.0303734	1.85125	228	75.9199	9350			NO	5' arm
75	mmu-let-7e	64516	95.815	95.9399	MATURE		95.9399	61816	0.152449	0.679436	420	56.4157	34874	0.1302	84	YES	5' arm
75	mmu-let-7e	64516	4.05481	4.06009	STAR		95.9399	2616	0.00645152	5.42813	142	36.121	945			YES	3' arm
35	mmu-let-7f-1	286475	98.4068	98.435	MATURE		98.435	281911	0.695242	0.583163	1644	42.5133	119850	0.0286238	82	YES	5' arm
35	mmu-let-7f-1	286475	1.56453	1.56498	STAR		98.435	4482	0.0110534	26.9076	1206	59.3607	2661			YES	3' arm
37	mmu-let-7g	249562	98.9045	98.9675	MATURE		98.9675	246828	0.608721	1.47309	3636	48.5072	119729	0.0637116	159	YES	5' arm
37	mmu-let-7g	249562	1.03181	1.03247	STAR		98.9675	2575	0.0063504	87.4563	2252	79.4014	2045			YES	3' arm
51	mmu-let-7i	136492	94.2136	94.4391	MATURE		94.4391	128594	0.317136	0.791639	1018	55.7393	71677	0.238842	326	YES	5' arm
51	mmu-let-7i	136492	5.54758	5.56086	STAR		94.4391	7572	0.0186739	1.0037	76	40.6986	3082			YES	3' arm
31	mmu-mir-100	342581	98.9778	98.9911	MATURE		98.9911	339079	0.836229	1.40616	4768	68.4668	232157	0.0134275	46	YES	5' arm
31	mmu-mir-100	342581	1.00881	1.00895	STAR		98.9911	3456	0.00852311	67.5347	2334	39.8347	1377			YES	3' arm
94	mmu-mir-101a	36868	98.934	99.9315	MATURE		0.0684932	36475	0.0899538	87.4599	31901	60.8551	22197	0.998156	368	YES	3' arm
94	mmu-mir-101a	36868	0.0678095	0.0684932	STAR		0.0684932	25	6.16544e-05	72	18	100	25			YES	5' arm
22	mmu-mir-103-1	475088	99.6885	99.7296	MATURE		0.270377	473608	1.168	1.37688	6521	44.5391	210941	0.0412555	196	YES	3' arm
22	mmu-mir-103-1	475088	0.270266	0.270377	STAR		0.270377	1284	0.00316657	1.01246	13	75.6906	972			YES	5' arm
155	mmu-mir-106a	3762	93.8862	96.5027	MATURE		96.5027	3532	0.00871054	4.0487	143	74.7359	2640	2.71132	102	YES	5' arm
155	mmu-mir-106a	3762	3.40245	3.49727	STAR		96.5027	128	0.000315671	99.2188	127	78.2609	100			YES	3' arm
18	mmu-mir-107	585191	98.5393	98.5715	MATURE		1.42855	576643	1.4221	0.636616	3671	58.4046	336786	0.0326389	191	YES	3' arm
18	mmu-mir-107	585191	1.42808	1.42855	STAR		1.42855	8357	0.0206098	24.8773	2079	62.6969	5240			YES	5' arm
287	mmu-mir-10a	206	79.6117	98.2036	MATURE		98.2036	164	0.000404453	42.6829	70	75.6757	124	18.932	39	YES	5' arm
287	mmu-mir-10a	206	1.45631	1.79641	STAR		98.2036	3	7.39853e-06	66.6667	2	0	0			YES	3' arm
389	mmu-mir-10b	84	50	91.3043	MATURE		91.3043	42	0.000103579	28.5714	12	84.6154	36	45.2381	38	YES	5' arm
389	mmu-mir-10b	84	4.7619	8.69565	STAR		91.3043	4	9.86471e-06	75	3	0	0			YES	3' arm
3	mmu-mir-1-1	2653237	99.1069	99.1183	MATURE		0.881741	2629541	6.48491	0.864676	22737	31.454	827096	0.0114577	304	YES	3' arm
3	mmu-mir-1-1	2653237	0.88164	0.881741	STAR		0.881741	23392	0.0576888	2.80438	656	56.3023	13170			YES	5' arm
20	mmu-mir-125a	513993	99.6064	99.6388	5p		99.6388	511970	1.26261	0.872121	4465	43.2042	221193	0.0324907	167	YES	5' arm
20	mmu-mir-125a	513993	0.361094	0.361212	3p		99.6388	1856	0.00457722	5.71121	106	88.4783	1642			YES	3' arm
8	mmu-mir-125b-1	1195832	99.796	99.8078	MATURE		99.8078	1193393	2.94312	4.52726	54028	29.8412	356123	0.011791	141	YES	5' arm
8	mmu-mir-125b-1	1195832	0.192167	0.19219	STAR		99.8078	2298	0.00566727	20.8877	480	85.0112	1954			YES	3' arm
104	mmu-mir-126	30177	45.4121	45.4512	5p		45.4512	13704	0.0337965	0.182428	25	39.5853	5425	0.0861583	26	YES	5' arm
104	mmu-mir-126	30177	54.5018	54.5488	3p		45.4512	16447	0.0405612	59.4151	9772	54.9815	9043			YES	3' arm
453	mmu-mir-127	48	41.6667	68.9655	MATURE		31.0345	20	4.93235e-05	15	3	50	10	39.5833	19	YES	3' arm
453	mmu-mir-127	48	18.75	31.0345	STAR		31.0345	9	2.21956e-05	55.5556	5	0	0			YES	5' arm
17	mmu-mir-130a	591541	97.987	98.0012	MATURE		1.9988	579633	1.42948	0.761171	4412	16.337	94694	0.0145383	86	YES	3' arm
17	mmu-mir-130a	591541	1.99851	1.9988	STAR		1.9988	11822	0.0291551	2.20775	261	32.6053	3855			YES	5' arm
144	mmu-mir-132	6482	73.9278	74.0535	MATURE		25.9465	4792	0.0118179	4.67446	224	70.9539	3400	0.169701	11	YES	3' arm
144	mmu-mir-132	6482	25.9025	25.9465	STAR		25.9465	1679	0.00414071	86.3609	1450	84.8361	1424			YES	5' arm
9	mmu-mir-133a-1	1067561	84.3195	84.3645	MATURE		15.6355	900162	2.21996	53.4457	481098	73.0474	657545	0.0533927	570	YES	3' arm
9	mmu-mir-133a-1	1067561	15.6271	15.6355	STAR		15.6355	166829	0.41143	82.9172	138330	56.8942	94916			YES	5' arm
27	mmu-mir-133b	384241	99.9342	99.9943	MATURE		0.00572902	383988	0.946982	39.2747	150810	78.6857	302144	0.0601185	231	YES	3' arm
27	mmu-mir-133b	384241	0.00572557	0.00572902	STAR		0.00572902	22	5.42559e-05	22.7273	5	71.4286	16			YES	5' arm
79	mmu-mir-139	58959	98.0224	98.1655	5p		98.1655	57793	0.142528	1.1472	663	78.713	45491	0.145864	86	YES	5' arm
79	mmu-mir-139	58959	1.83178	1.83446	3p		98.1655	1080	0.00266347	18.4259	199	98.8636	1068			YES	3' arm
41	mmu-mir-140	209323	7.08761	7.08971	MATURE		7.08971	14836	0.0365882	2.18388	324	38.3689	5692	0.0296193	62	YES	5' arm
41	mmu-mir-140	209323	92.8828	92.9103	STAR		7.08971	194425	0.479486	86.2641	167719	94.9518	184610			YES	3' arm
363	mmu-mir-142	106	9.43396	13.5135	5p		13.5135	10	2.46618e-05	100	10	0	0	30.1887	32	YES	5' arm
363	mmu-mir-142	106	60.3774	86.4865	3p		13.5135	64	0.000157835	15.625	10	0	0			YES	3' arm
29	mmu-mir-106b	343894	92.1871	92.3776	MATURE		92.3776	317026	0.781842	1.56706	4968	45.4916	144220	0.206168	709	NO	5' arm
29	mmu-mir-106b	343894	7.6067	7.62242	STAR		92.3776	26159	0.0645127	5.39394	1411	87.3531	22851			NO	3' arm
11	mmu-mir-143	879151	99.5042	99.6928	MATURE		0.307241	874792	2.15739	1.77699	15545	59.6696	521985	0.18916	1663	YES	3' arm
11	mmu-mir-143	879151	0.306659	0.307241	STAR		0.307241	2696	0.00664881	1.78042	48	55.8511	1506			YES	5' arm
1	mmu-mir-145	5335757	99.8414	99.8602	MATURE		99.8602	5327293	13.138	0.322246	17167	54.5613	2906641	0.0188914	1008	YES	5' arm
1	mmu-mir-145	5335757	0.139736	0.139763	STAR		99.8602	7456	0.0183878	88.4791	6597	97.5828	7276			YES	3' arm
224	mmu-mir-146a	746	95.4424	100	MATURE		100	712	0.00175592	1.54494	11	88.8889	633	4.55764	34	YES	5' arm
224	mmu-mir-146a	746	0	0	STAR		100	0	0	0	0	0	0			YES	3' arm
143	mmu-mir-146b	6576	98.8443	99.1761	MATURE		99.1761	6500	0.0160301	1	65	96.875	6297	0.33455	22	YES	5' arm
143	mmu-mir-146b	6576	0.821168	0.823924	STAR		99.1761	54	0.000133174	12.963	7	80	43			YES	3' arm
78	mmu-mir-148a	60539	97.7766	97.9303	MATURE		2.06968	59193	0.14598	1.23325	730	64.7267	38314	0.156924	95	YES	3' arm
78	mmu-mir-148a	60539	2.06644	2.06968	STAR		2.06968	1251	0.00308519	8.47322	106	64.9351	812			YES	5' arm
177	mmu-mir-149	1709	93.0369	99.6241	MATURE		99.6241	1590	0.00392122	0.691824	11	64.4737	1025	6.61205	113	YES	5' arm
177	mmu-mir-149	1709	0.351083	0.37594	STAR		99.6241	6	1.47971e-05	100	6	0	0			YES	3' arm
231	mmu-mir-150	620	88.5484	99.8182	MATURE		99.8182	549	0.00135393	1.45719	8	46.5753	256	11.2903	70	YES	5' arm
231	mmu-mir-150	620	0.16129	0.181818	STAR		99.8182	1	2.46618e-06	100	1	0	0			YES	3' arm
71	mmu-mir-151	76610	87.1374	87.1944	5p		87.1944	66756	0.164632	2.51513	1679	57.7045	38521	0.0652656	50	YES	5' arm
71	mmu-mir-151	76610	12.7973	12.8056	3p		87.1944	9804	0.0241784	7.01754	688	74.4522	7299			YES	3' arm
103	mmu-mir-152	30946	88.8192	88.8939	MATURE		11.1061	27486	0.0677853	1.9137	526	43.3279	11909	0.0840173	26	YES	3' arm
103	mmu-mir-152	30946	11.0967	11.1061	STAR		11.1061	3434	0.00846885	24.6942	848	50.4702	1733			YES	5' arm
39	mmu-mir-182	215624	99.1601	99.7151	MATURE		99.7151	213813	0.527301	0.652439	1395	60.6177	129609	0.556524	1200	NO	5' arm
39	mmu-mir-182	215624	0.283364	0.284949	STAR		99.7151	611	0.00150683	57.4468	351	56.383	345			NO	3' arm
565	mmu-mir-153	11	27.2727	100	MATURE		0	3	7.39853e-06	33.3333	1	0	0	72.7273	8	YES	3' arm
565.5	mmu-mir-153	11	0	0	STAR		0	0	0	0	0	0	0			YES	5' arm
375	mmu-mir-154	94	8.51064	34.7826	MATURE		34.7826	8	1.97294e-05	12.5	1	0	0	75.5319	71	YES	5' arm
375	mmu-mir-154	94	15.9574	65.2174	STAR		34.7826	15	3.69927e-05	0	0	25	4			YES	3' arm
42	mmu-mir-328	200930	99.4212	99.7762	MATURE		0.223759	199767	0.492661	1.09628	2190	55.3668	110605	0.355845	715	NO	3' arm
42	mmu-mir-328	200930	0.222963	0.223759	STAR		0.223759	448	0.00110485	4.46429	20	76.1468	341			NO	5' arm
503	mmu-mir-155	34	20.5882	77.7778	MATURE		77.7778	7	1.72632e-05	42.8571	3	0	0	73.5294	25	YES	5' arm
503	mmu-mir-155	34	5.88235	22.2222	STAR		77.7778	2	4.93235e-06	100	2	0	0			YES	3' arm
44	mmu-mir-3102	196826	78.2127	86.8959	MATURE		13.1041	153943	0.379651	4.74591	7306	86.4322	133056	9.99258	19668	NO	3' arm
44	mmu-mir-3102	196826	11.7947	13.1041	STAR		13.1041	23215	0.0572523	1.71872	399	91.9965	21357			NO	5' arm
88	mmu-mir-15a	45765	89.5029	89.5792	MATURE		89.5792	40961	0.101017	1.03757	425	89.2549	36560	0.085218	39	YES	5' arm
88	mmu-mir-15a	45765	10.4119	10.4208	STAR		89.5792	4765	0.0117513	5.26758	251	57.6389	2746			YES	3' arm
14	mmu-mir-15b	703079	94.0224	94.0414	MATURE		94.0414	661052	1.63027	0.909459	6012	62.7681	414930	0.0201969	142	YES	5' arm
14	mmu-mir-15b	703079	5.95737	5.95857	STAR		94.0414	41885	0.103296	1.93864	812	54.9584	23019			YES	3' arm
47	mmu-mir-183	160204	84.2676	84.3349	MATURE		84.3349	135000	0.332934	35.7104	48209	80.983	109327	0.0798981	128	NO	5' arm
47	mmu-mir-183	160204	15.6525	15.6651	STAR		84.3349	25076	0.0618418	88.8858	22289	42.8495	10745			NO	3' arm
73	mmu-mir-16-1	72760	97.4711	97.9085	MATURE		97.9085	70920	0.174901	1.25212	888	82.997	58861	0.446674	325	YES	5' arm
73	mmu-mir-16-1	72760	2.08219	2.09153	STAR		97.9085	1515	0.00373626	20.066	304	68.75	1042			YES	3' arm
49	mmu-mir-187	151396	93.3142	93.4611	MATURE		6.53885	141274	0.348407	18.1951	25705	59.6425	84259	0.157204	238	NO	3' arm
49	mmu-mir-187	151396	6.52857	6.53885	STAR		6.53885	9884	0.0243757	71.0441	7022	86.8358	8583			NO	5' arm
50	mmu-mir-345	144493	95.4752	95.5532	5p		95.5532	137955	0.340221	37.1121	51198	87.5574	120790	0.0816649	118	NO	5' arm
50	mmu-mir-345	144493	4.44312	4.44675	3p		95.5532	6420	0.0158329	37.0249	2377	86.3762	5545			NO	3' arm
53	mmu-mir-17	134462	98.5252	98.5846	MATURE		98.5846	132479	0.326717	3.27901	4344	44.5158	58974	0.0602401	81	YES	5' arm
53	mmu-mir-17	134462	1.41453	1.41538	STAR		98.5846	1902	0.00469067	4.57413	87	69.2695	1318			YES	3' arm
43	mmu-mir-181a-1	200615	97.6996	97.8176	MATURE		97.8176	196000	0.483371	0.611735	1199	84.5833	165783	0.120629	242	YES	5' arm
43	mmu-mir-181a-1	200615	2.1798	2.18243	STAR		97.8176	4373	0.0107846	1.30345	57	43.0421	1882			YES	3' arm
56	mmu-mir-181b-1	130098	98.794	98.959	MATURE		98.959	128529	0.316975	2.83127	3639	85.4157	109784	0.166797	217	YES	5' arm
56	mmu-mir-181b-1	130098	1.03922	1.04095	STAR		98.959	1352	0.00333427	4.65976	63	93.1818	1260			YES	3' arm
54	mmu-mir-18a	132942	99.0116	99.3584	MATURE		99.3584	131628	0.324618	2.24572	2956	39.1362	51514	0.349024	464	NO	5' arm
54	mmu-mir-18a	132942	0.639377	0.641616	STAR		99.3584	850	0.00209625	5.29412	45	89.0756	757			NO	3' arm
55	mmu-mir-542	131885	18.6238	18.6422	5p		18.6422	24562	0.0605742	1.00969	248	36.7007	9014	0.0985707	130	NO	5' arm
55	mmu-mir-542	131885	81.2776	81.3578	3p		18.6422	107193	0.264357	1.50943	1618	88.6192	94994			NO	3' arm
129	mmu-mir-184	11483	98.0493	98.1433	MATURE		98.1433	11259	0.0277667	0.826006	93	76.8966	8658	0.0957938	11	YES	5' arm
129	mmu-mir-184	11483	1.85492	1.85669	STAR	NOVEL STAR	98.1433	213	0.000525296	0	0	0	0			YES	3' arm
132	mmu-mir-185	11291	98.8841	99.4478	MATURE		99.4478	11165	0.0275349	0.689655	77	43.1475	4817	0.566823	64	YES	5' arm
132	mmu-mir-185	11291	0.54911	0.55224	STAR		99.4478	62	0.000152903	24.1935	15	41.6667	26			YES	3' arm
58	mmu-mir-92a-1	106470	99.2157	99.2829	MATURE		0.717119	105635	0.260515	1.38212	1460	97.0084	102475	0.0676247	72	NO	3' arm
58	mmu-mir-92a-1	106470	0.716634	0.717119	STAR		0.717119	763	0.00188169	1.04849	8	45.2297	345			NO	5' arm
130	mmu-mir-188	11412	96.0568	96.7008	5p		96.7008	10962	0.0270342	0.392264	43	78.9725	8657	0.665966	76	YES	5' arm
130	mmu-mir-188	11412	3.27725	3.29922	3p		96.7008	374	0.00092235	12.8342	48	62.2642	233			YES	3' arm
170	mmu-mir-18b	2333	97.5997	99.7372	MATURE		99.7372	2277	0.00561548	6.23628	142	81.3993	1853	2.14316	50	YES	5' arm
170	mmu-mir-18b	2333	0.25718	0.262812	STAR		99.7372	6	1.47971e-05	83.3333	5	0	0			YES	3' arm
30	mmu-mir-191	342786	99.7068	99.7473	MATURE		99.7473	341781	0.842892	1.40499	4802	75.6326	258498	0.0405501	139	YES	5' arm
30	mmu-mir-191	342786	0.252636	0.252738	STAR		99.7473	866	0.00213571	37.2979	323	45.8015	397			YES	3' arm
213	mmu-mir-194-1	908	44.4934	98.2968	MATURE		1.70316	404	0.000996335	3.21782	13	79.5918	322	54.7357	497	YES	3' arm
213	mmu-mir-194-1	908	0.770925	1.70316	STAR		1.70316	7	1.72632e-05	71.4286	5	0	0			YES	5' arm
46	mmu-mir-195	163888	96.6593	96.8224	MATURE		96.8224	158413	0.390674	1.13501	1798	93.7635	148534	0.168408	276	YES	5' arm
46	mmu-mir-195	163888	3.17229	3.17764	STAR		96.8224	5199	0.0128217	3.32756	173	87.7041	4560			YES	3' arm
250	mmu-mir-199a-1	385	35.3247	38.0952	MATURE		38.0952	136	0.0003354	5.14706	7	79.1667	108	7.27273	28	YES	5' arm
250	mmu-mir-199a-1	385	57.4026	61.9048	STAR		38.0952	221	0.000545025	30.3167	67	43.0769	95			YES	3' arm
249	mmu-mir-199b	400	55.25	62.7841	MATURE		37.2159	221	0.000545025	30.3167	67	43.0769	95	12	48	YES	3' arm
249	mmu-mir-199b	400	32.75	37.2159	STAR		37.2159	131	0.000323069	3.05344	4	26.6667	35			YES	5' arm
102	mmu-mir-19a	31416	99.7358	99.8343	MATURE		0.165684	31333	0.0772727	3.93834	1234	26.8551	8415	0.0986758	31	YES	3' arm
102	mmu-mir-19a	31416	0.165521	0.165684	STAR		0.165684	52	0.000128241	40.3846	21	83.3333	43			YES	5' arm
67	mmu-mir-101b	83193	99.6622	99.8723	MATURE		0.127683	82912	0.204476	79.8799	66230	66.048	54762	0.210354	175	NO	3' arm
67	mmu-mir-101b	83193	0.127415	0.127683	STAR		0.127683	106	0.000261415	78.3019	83	33.3333	35			NO	5' arm
45	mmu-mir-19b-1	165005	99.234	99.2731	MATURE		0.726931	163741	0.403814	0.865391	1417	27.0276	44255	0.0393927	65	YES	3' arm
45	mmu-mir-19b-1	165005	0.726645	0.726931	STAR		0.726931	1199	0.00295695	0.333611	4	46.1538	553			YES	5' arm
69	mmu-mir-744	80111	89.1051	89.1942	MATURE		89.1942	71383	0.176043	0.792906	566	54.1119	38627	0.0998614	80	NO	5' arm
69	mmu-mir-744	80111	10.795	10.8058	STAR		89.1942	8648	0.0213275	1.59574	138	73.9736	6397			NO	3' arm
70	mmu-mir-721	77607	0.315693	30.1353	MATURE		30.1353	245	0.000604213	0	0	93.3333	229	98.9524	76794	NO	5' arm
70	mmu-mir-721	77607	0.731893	69.8647	STAR	NOVEL STAR	30.1353	568	0.00140079	0	0	0	0			NO	3' arm
291	mmu-mir-200a	199	72.8643	84.7953	MATURE		15.2047	145	0.000357596	2.06897	3	82.7586	120	14.0704	28	YES	3' arm
291	mmu-mir-200a	199	13.0653	15.2047	STAR		15.2047	26	6.41206e-05	76.9231	20	83.3333	22			YES	5' arm
60	mmu-mir-208a	100401	91.4363	91.4755	5p		91.4755	91803	0.226402	0.50543	464	53.0119	48667	0.0428283	43	YES	5' arm
60	mmu-mir-208a	100401	8.52083	8.52448	3p		91.4755	8555	0.0210981	9.22268	789	46.8179	4005			YES	3' arm
87	mmu-mir-20a	46777	98.5677	98.7767	MATURE		98.7767	46107	0.113708	2.35539	1086	25.2987	11664	0.211642	99	YES	5' arm
87	mmu-mir-20a	46777	1.22069	1.22327	STAR		98.7767	571	0.00140819	10.8581	62	96.7742	553			YES	3' arm
74	mmu-mir-532	71781	80.0379	80.3322	5p		80.3322	57452	0.141687	0.600501	345	29.8434	17146	0.366392	263	NO	5' arm
74	mmu-mir-532	71781	19.5957	19.6678	3p		80.3322	14066	0.0346892	0.184843	26	57.9186	8147			NO	3' arm
160	mmu-mir-20b	2762	99.0949	99.9635	MATURE		99.9635	2737	0.00674993	5.00548	137	38.4134	1051	0.868936	24	YES	5' arm
160	mmu-mir-20b	2762	0.0362056	0.036523	STAR		99.9635	1	2.46618e-06	0	0	0	0			YES	3' arm
76	mmu-mir-362	64354	53.8863	53.9467	5p		53.9467	34678	0.0855221	0.4239	147	74.8122	25943	0.111881	72	NO	5' arm
76	mmu-mir-362	64354	46.0018	46.0533	3p		53.9467	29604	0.0730087	0.803945	238	54.9443	16266			NO	3' arm
77	mmu-mir-206	60903	99.9409	99.9721	MATURE		0.0279219	60867	0.150109	1.27327	775	96.4491	58706	0.0311971	19	NO	3' arm
77	mmu-mir-206	60903	0.0279132	0.0279219	STAR		0.0279219	17	4.1925e-05	41.1765	7	0	0			NO	5' arm
13	mmu-mir-21	730659	99.7179	99.7667	MATURE		99.7667	728598	1.79685	1.94936	14203	92.0543	670706	0.04886	357	YES	5' arm
13	mmu-mir-21	730659	0.233214	0.233328	STAR		99.7667	1704	0.00420236	34.1549	582	81.2766	1385			YES	3' arm
28	mmu-mir-210	376914	97.0553	97.0844	MATURE		2.9156	365815	0.902164	3.75736	13745	45.1671	165228	0.0299803	113	YES	3' arm
28	mmu-mir-210	376914	2.91472	2.9156	STAR		2.9156	10986	0.0270934	2.16639	238	44.9254	4936			YES	5' arm
80	mmu-mir-674	50979	8.2838	8.42242	MATURE		8.42242	4223	0.0104147	7.10395	300	84.2165	3556	1.64578	839	NO	5' arm
80	mmu-mir-674	50979	90.0704	91.5776	STAR		8.42242	45917	0.113239	0.825402	379	37.5349	17235			NO	3' arm
114	mmu-mir-211	20122	0.710665	0.712577	MATURE		0.712577	143	0.000352663	3.4965	5	40.9091	59	0.268363	54	YES	5' arm
114	mmu-mir-211	20122	99.021	99.2874	STAR		0.712577	19925	0.0491386	7.13174	1421	28.6684	5712			YES	3' arm
379	mmu-mir-214	91	9.89011	16.9811	MATURE		83.0189	9	2.21956e-05	77.7778	7	0	0	41.7582	38	YES	3' arm
379	mmu-mir-214	91	48.3516	83.0189	STAR		83.0189	44	0.000108512	95.4545	42	0	0			YES	5' arm
83	mmu-mir-128-1	48596	99.681	99.7426	MATURE		0.257382	48441	0.119464	0.856712	415	29.0865	14090	0.0617335	30	NO	3' arm
83	mmu-mir-128-1	48596	0.257223	0.257382	STAR		0.257382	125	0.000308272	1.6	2	47.619	60			NO	5' arm
84	mmu-mir-326	48339	99.8242	99.9068	MATURE		0.0931696	48254	0.119003	0.571973	276	39.3238	18975	0.0827489	40	NO	3' arm
84	mmu-mir-326	48339	0.0930925	0.0931696	STAR		0.0931696	45	0.000110978	22.2222	10	70	32			NO	5' arm
85	mmu-mir-700	48311	57.9785	58.1736	MATURE		41.8264	28010	0.0690776	5.69797	1596	66.7451	18695	0.335327	162	NO	3' arm
85	mmu-mir-700	48311	41.6862	41.8264	STAR		41.8264	20139	0.0496663	2.92467	589	70.2973	14157			NO	5' arm
86	mmu-mir-339	47946	98.9113	99.0145	5p		99.0145	47424	0.116956	1.07751	511	85.3356	40470	0.104284	50	NO	5' arm
86	mmu-mir-339	47946	0.984441	0.985469	3p		99.0145	472	0.00116403	26.0593	123	66.1157	312			NO	3' arm
289	mmu-mir-215	203	35.9606	96.0526	MATURE		96.0526	73	0.000180031	27.3973	20	0	0	62.5616	127	YES	5' arm
289	mmu-mir-215	203	1.47783	3.94737	STAR		96.0526	3	7.39853e-06	0	0	0	0			YES	3' arm
514	mmu-mir-217	30	10	42.8571	MATURE		42.8571	3	7.39853e-06	100	3	0	0	76.6667	23	YES	5' arm
514	mmu-mir-217	30	13.3333	57.1429	STAR		42.8571	4	9.86471e-06	75	3	0	0			YES	3' arm
89	mmu-mir-503	45575	76.8689	77.3577	MATURE		77.3577	35033	0.0863976	0.944823	331	60.8991	21335	0.631925	288	NO	5' arm
89	mmu-mir-503	45575	22.4992	22.6423	STAR		77.3577	10254	0.0252882	70.7431	7254	11.9388	1224			NO	3' arm
90	mmu-mir-3072	43029	0.0255642	78.5714	MATURE		21.4286	11	2.71279e-05	90.9091	10	0	0	99.9675	43015	NO	3' arm
90	mmu-mir-3072	43029	0.00697204	21.4286	STAR		21.4286	3	7.39853e-06	100	3	0	0			NO	5' arm
91	mmu-mir-490	42777	55.4924	55.6407	5p		55.6407	23738	0.0585421	0.379139	90	50.0123	11872	0.266498	114	NO	5' arm
91	mmu-mir-490	42777	44.2411	44.3593	3p		55.6407	18925	0.0466724	9.84412	1863	69.6988	13191			NO	3' arm
113	mmu-mir-218-1	21946	99.7266	99.9269	MATURE		99.9269	21886	0.0539747	0.584849	128	41.0305	8980	0.200492	44	YES	5' arm
113	mmu-mir-218-1	21946	0.0729062	0.0730527	STAR		99.9269	16	3.94588e-05	100	16	0	0			YES	3' arm
93	mmu-mir-350	38733	99.4527	99.8652	MATURE		0.134809	38521	0.0949996	1.59913	616	93.1356	35877	0.413084	160	NO	3' arm
93	mmu-mir-350	38733	0.134252	0.134809	STAR		0.134809	52	0.000128241	1.92308	1	91.6667	48			NO	5' arm
66	mmu-mir-22	83458	42.3698	42.3957	MATURE		57.6043	35361	0.0872065	0.328045	116	49.4114	17472	0.0611086	51	YES	3' arm
66	mmu-mir-22	83458	57.5691	57.6043	STAR		57.6043	48046	0.11849	0.322608	155	45.5245	21873			YES	5' arm
95	mmu-mir-450a-1	36857	89.991	90.1574	MATURE		90.1574	33168	0.0817982	1.81802	603	40.4112	13404	0.184497	68	NO	5' arm
95	mmu-mir-450a-1	36857	9.82446	9.84262	STAR		90.1574	3621	0.00893003	25.8492	936	83.7264	3032			NO	3' arm
96	mmu-mir-504	35629	96.9154	97.5121	MATURE		97.5121	34530	0.0851571	95.3548	32926	45.9608	15870	0.611861	218	NO	5' arm
96	mmu-mir-504	35629	2.4727	2.48793	STAR		97.5121	881	0.0021727	34.7333	306	43.5146	383			NO	3' arm
97	mmu-mir-331	35586	0.966672	0.97478	5p		0.97478	344	0.000848365	27.3256	94	58.5366	201	0.831788	296	NO	5' arm
97	mmu-mir-331	35586	98.2015	99.0252	3p		0.97478	34946	0.086183	6.29829	2201	66.5814	23268			NO	3' arm
98	mmu-mir-301b	33660	99.4118	99.7674	MATURE		0.232558	33462	0.0825232	1.75423	587	75.964	25419	0.356506	120	NO	3' arm
98	mmu-mir-301b	33660	0.231729	0.232558	STAR		0.232558	78	0.000192362	1.28205	1	75	59			NO	5' arm
123	mmu-mir-221	13798	96.3038	96.4926	MATURE		3.50737	13288	0.0327706	0.346177	46	61.076	8116	0.195681	27	YES	3' arm
123	mmu-mir-221	13798	3.50051	3.50737	STAR		3.50737	483	0.00119116	8.90269	43	63.1579	305			YES	5' arm
100	mmu-mir-501	32811	66.7611	67.1089	5p		67.1089	21905	0.0540216	0.305866	67	84.7415	18563	0.518119	170	NO	5' arm
100	mmu-mir-501	32811	32.7207	32.8911	3p		67.1089	10736	0.0264769	0.60544	65	60.7536	6523			NO	3' arm
101	mmu-mir-1939	32658	98.6894	99.9969	MATURE		99.9969	32230	0.0794849	3.0996	999	99.7044	32135	1.30749	427	NO	5' arm
101	mmu-mir-1939	32658	0.00306204	0.0031026	STAR		99.9969	1	2.46618e-06	100	1	0	0			NO	3' arm
128	mmu-mir-222	11880	95.1347	96.0156	MATURE		3.98437	11302	0.0278727	6.74217	762	87.105	9845	0.917508	109	YES	3' arm
128	mmu-mir-222	11880	3.94781	3.98437	STAR		3.98437	469	0.00115664	80.597	378	86.7347	407			YES	5' arm
320	mmu-mir-223	159	56.6038	84.9057	MATURE		15.0943	90	0.000221956	28.8889	26	58.3333	53	33.3333	53	YES	3' arm
320	mmu-mir-223	159	10.0629	15.0943	STAR		15.0943	16	3.94588e-05	93.75	15	0	0			YES	5' arm
393	mmu-mir-224	82	67.0732	96.4912	MATURE		96.4912	55	0.00013564	7.27273	4	83.3333	46	30.4878	25	YES	5' arm
393	mmu-mir-224	82	2.43902	3.50877	STAR		96.4912	2	4.93235e-06	50	1	0	0			YES	3' arm
105	mmu-mir-872	30090	42.4759	42.5296	MATURE		42.5296	12781	0.0315202	0.148658	19	67.0861	8574	0.126288	38	NO	5' arm
105	mmu-mir-872	30090	57.3978	57.4704	STAR		42.5296	17271	0.0425933	1.11169	192	36.9383	6380			NO	3' arm
106	mmu-mir-3107	29940	96.6366	96.7691	MATURE		96.7691	28933	0.0713539	0.663602	192	74.8731	21663	0.136941	41	NO	5' arm
106	mmu-mir-3107	29940	3.22645	3.23088	STAR		96.7691	966	0.00238233	7.03934	68	80.6202	779			NO	3' arm
107	mmu-mir-1274a	28056	3.94212	100	MATURE		100	1106	0.00272759	5.87703	65	44.2748	490	96.0579	26950	NO	5' arm
107	mmu-mir-1274a	28056	0	0	STAR		100	0	0	0	0	0	0			NO	3' arm
108	mmu-mir-877	26556	7.93794	7.96524	MATURE		7.96524	2108	0.0051987	1.89753	40	95.4545	2012	0.342672	91	NO	5' arm
108	mmu-mir-877	26556	91.7194	92.0348	STAR		7.96524	24357	0.0600687	45.9293	11187	89.9957	21920			NO	3' arm
109	mmu-mir-500	26022	93.7438	93.9242	MATURE		6.07577	24394	0.0601599	0.217267	53	59.8579	14602	0.192145	50	NO	3' arm
109	mmu-mir-500	26022	6.0641	6.07577	STAR		6.07577	1578	0.00389163	5.51331	87	59.0747	932			NO	5' arm
23	mmu-mir-23a	473729	99.8588	99.8778	MATURE		0.122245	473060	1.16665	2.60369	12317	70.2645	332393	0.0189982	90	YES	3' arm
23	mmu-mir-23a	473729	0.122222	0.122245	STAR		0.122245	579	0.00142792	1.5544	9	46.3087	268			YES	5' arm
111	mmu-mir-425	23455	71.6052	71.6571	MATURE		71.6571	16795	0.0414194	1.47663	248	50.0312	8403	0.0724792	17	NO	5' arm
111	mmu-mir-425	23455	28.3223	28.3429	STAR		71.6571	6643	0.0163828	26.4338	1756	83.8644	5571			NO	3' arm
112	mmu-mir-1839	22960	64.6951	64.842	5p		64.842	14854	0.0366326	17.8672	2654	48.5577	7213	0.226481	52	NO	5' arm
112	mmu-mir-1839	22960	35.0784	35.158	3p		64.842	8054	0.0198626	3.3772	272	81.851	6592			NO	3' arm
16	mmu-mir-23b	619946	99.7361	99.8018	MATURE		0.198212	618310	1.52486	3.19953	19783	78.0835	482798	0.0658122	408	YES	3' arm
16	mmu-mir-23b	619946	0.198082	0.198212	STAR		0.198212	1228	0.00302847	10.7492	132	32.4538	399			YES	5' arm
2	mmu-mir-24-1	3250034	99.8828	99.8994	MATURE		0.1006	3246225	8.00576	2.53451	82276	24.9916	811283	0.0166152	540	YES	3' arm
2	mmu-mir-24-1	3250034	0.100584	0.1006	STAR		0.1006	3269	0.00806193	28.082	918	70.9234	2318			YES	5' arm
115	mmu-mir-1196	19287	96.9358	98.7743	MATURE		98.7743	18696	0.0461076	18.4959	3458	92.934	17375	1.86136	359	NO	5' arm
115	mmu-mir-1196	19287	1.20288	1.2257	STAR	NOVEL STAR	98.7743	232	0.000572153	98.7069	229	0	0			NO	3' arm
116	mmu-mir-676	18248	79.8334	79.9429	MATURE		20.0571	14568	0.0359273	0.363811	53	72.1582	10512	0.137001	25	NO	3' arm
116	mmu-mir-676	18248	20.0296	20.0571	STAR		20.0571	3655	0.00901388	4.487	164	55.2817	2021			NO	5' arm
57	mmu-mir-25	127086	98.228	98.2597	MATURE		1.74033	124834	0.307863	0.507874	634	55.3803	69133	0.0322616	41	YES	3' arm
57	mmu-mir-25	127086	1.73977	1.74033	STAR		1.74033	2211	0.00545272	0.814111	18	85.2313	1884			YES	5' arm
118	mmu-mir-186	16950	82.9322	82.9958	MATURE		82.9958	14057	0.034667	7.76837	1092	68.0909	9572	0.0766962	13	NO	5' arm
118	mmu-mir-186	16950	16.9912	17.0042	STAR		82.9958	2880	0.00710259	56.4931	1627	87.8525	2530			NO	3' arm
119	mmu-mir-7a-1	16894	62.3949	62.9802	MATURE		62.9802	10541	0.025996	0.891756	94	88.6047	9340	0.929324	157	NO	5' arm
119	mmu-mir-7a-1	16894	36.6757	37.0198	STAR		62.9802	6196	0.0152804	20.0291	1241	46.9388	2908			NO	3' arm
120	mmu-mir-1249	15953	99.4735	99.849	MATURE		0.15101	15869	0.0391358	0.623858	99	47.8503	7593	0.376105	60	NO	3' arm
120	mmu-mir-1249	15953	0.150442	0.15101	STAR		0.15101	24	5.91882e-05	33.3333	8	55.5556	13			NO	5' arm
121	mmu-mir-720	15289	99.9215	99.9935	MATURE		99.9935	15277	0.0376758	30.4772	4656	53.7533	8212	0.0719472	11	NO	5' arm
121	mmu-mir-720	15289	0.00654065	0.00654536	STAR		99.9935	1	2.46618e-06	0	0	0	0			NO	3' arm
122	mmu-mir-33	14745	65.9953	66.2649	MATURE		66.2649	9731	0.0239984	0.205529	20	72.526	7058	0.406918	60	NO	5' arm
122	mmu-mir-33	14745	33.5978	33.7351	STAR		66.2649	4954	0.0122174	1.2717	63	90.8861	4502			NO	3' arm
38	mmu-mir-26a-1	219886	99.9313	99.9841	MATURE		99.9841	219735	0.541905	1.46085	3210	45.616	100234	0.0527546	116	YES	5' arm
38	mmu-mir-26a-1	219886	0.0159173	0.0159257	STAR		99.9841	35	8.63162e-05	14.2857	5	50	18			YES	3' arm
124	mmu-mir-702	13713	99.176	99.9192	MATURE		99.9192	13600	0.03354	2.17647	296	99.4039	13519	0.74382	102	NO	5' arm
124	mmu-mir-702	13713	0.0802159	0.080817	STAR		99.9192	11	2.71279e-05	81.8182	9	0	0			NO	3' arm
125	mmu-mir-193b	12629	99.2557	99.4131	MATURE		0.586882	12535	0.0309135	3.2868	412	63.5246	7963	0.158366	20	NO	3' arm
125	mmu-mir-193b	12629	0.585953	0.586882	STAR		0.586882	74	0.000182497	16.2162	12	36.8421	27			NO	5' arm
126	mmu-mir-148b	12478	83.9718	84.4387	MATURE		15.5613	10478	0.0258406	0.973468	102	69.6113	7294	0.552973	69	NO	3' arm
126	mmu-mir-148b	12478	15.4752	15.5613	STAR		15.5613	1931	0.00476219	3.1072	60	46.0751	890			NO	5' arm
127	mmu-mir-138-1	11933	99.5978	99.7985	MATURE		99.7985	11885	0.0293105	0.395456	47	57.1994	6798	0.201123	24	NO	5' arm
127	mmu-mir-138-1	11933	0.201123	0.201528	STAR		99.7985	24	5.91882e-05	100	24	0	0			NO	3' arm
68	mmu-mir-26b	80119	97.6198	97.6661	MATURE		97.6661	78212	0.192885	1.19547	935	64.513	50457	0.0474294	38	YES	5' arm
68	mmu-mir-26b	80119	2.33278	2.33389	STAR		97.6661	1869	0.00460928	5.02943	94	62.0896	1160			YES	3' arm
72	mmu-mir-27a	73405	99.3325	99.6542	MATURE		0.34578	72915	0.179821	4.25701	3104	75.2489	54868	0.322866	237	YES	3' arm
72	mmu-mir-27a	73405	0.344663	0.34578	STAR		0.34578	253	0.000623943	5.5336	14	33.3333	84			YES	5' arm
59	mmu-mir-27b	103094	96.3577	96.4728	MATURE		3.52721	99339	0.244988	5.37956	5344	70.8568	70388	0.119309	123	YES	3' arm
59	mmu-mir-27b	103094	3.523	3.52721	STAR		3.52721	3632	0.00895715	4.15749	151	93.5737	3399			YES	5' arm
131	mmu-mir-450b	11370	4.67018	4.67594	5p		4.67594	531	0.00130954	1.31827	7	92.3077	490	0.123131	14	NO	5' arm
131	mmu-mir-450b	11370	95.2067	95.3241	3p		4.67594	10825	0.0266964	15.1039	1635	37.6252	4073			NO	3' arm
117	mmu-mir-28	17783	69.7633	70.1538	MATURE		70.1538	12406	0.0305954	13.3806	1660	71.7052	8896	0.556711	99	YES	5' arm
117	mmu-mir-28	17783	29.68	29.8462	STAR		70.1538	5278	0.0130165	17.6961	934	48.6397	2567			YES	3' arm
133	mmu-mir-671	11154	82.4368	83.0999	5p		83.0999	9195	0.0226765	0.152257	14	94.0949	8652	0.79792	89	NO	5' arm
133	mmu-mir-671	11154	16.7653	16.9001	3p		83.0999	1870	0.00461175	5.61497	105	60.6481	1134			NO	3' arm
134	mmu-mir-3068	10923	52.3208	52.7068	MATURE		52.7068	5715	0.0140942	16.3255	933	81.8725	4679	0.7324	80	NO	5' arm
134	mmu-mir-3068	10923	46.9468	47.2932	STAR		52.7068	5128	0.0126466	17.3362	889	70.9074	3636			NO	3' arm
353	mmu-mir-292	116	1.72414	2.7027	5p		2.7027	2	4.93235e-06	50	1	0	0	36.2069	42	YES	5' arm
353	mmu-mir-292	116	62.069	97.2973	3p		2.7027	72	0.000177565	98.6111	71	0	0			YES	3' arm
136	mmu-mir-1944	10256	29.8752	99.8371	MATURE		99.8371	3064	0.00755637	72.1606	2211	63.5575	1947	70.0761	7187	NO	5' arm
136	mmu-mir-1944	10256	0.048752	0.16292	STAR	NOVEL STAR	99.8371	5	1.23309e-05	100	5	0	0			NO	3' arm
137	mmu-mir-192	10186	97.3689	97.6662	MATURE		97.6662	9918	0.0244595	21.8794	2170	76.7484	7612	0.304339	31	NO	5' arm
137	mmu-mir-192	10186	2.32672	2.33383	STAR		97.6662	237	0.000584484	43.038	102	55.814	132			NO	3' arm
138	mmu-mir-1983	9275	42.7385	93.3585	MATURE		93.3585	3964	0.00977592	87.9667	3487	92.2509	3657	54.221	5029	NO	5' arm
138	mmu-mir-1983	9275	3.04043	6.64154	STAR	NOVEL STAR	93.3585	282	0.000695462	98.5816	278	0	0			NO	3' arm
139	mmu-mir-421	8348	97.2209	98.6148	MATURE		1.38518	8116	0.0200155	9.16708	744	61.5267	4994	1.41351	118	NO	3' arm
139	mmu-mir-421	8348	1.3656	1.38518	STAR		1.38518	114	0.000281144	74.5614	85	71.4286	81			NO	5' arm
140	mmu-mir-1937b-1	7949	53.2017	99.9527	MATURE		99.9527	4229	0.0104295	59.3521	2510	94.3294	3989	46.7732	3718	NO	5' arm
140	mmu-mir-1937b-1	7949	0.0251604	0.0472701	STAR		99.9527	2	4.93235e-06	100	2	0	0			NO	3' arm
400	mmu-mir-295	76	9.21053	41.1765	MATURE		58.8235	7	1.72632e-05	42.8571	3	0	0	77.6316	59	YES	3' arm
400	mmu-mir-295	76	13.1579	58.8235	STAR		58.8235	10	2.46618e-05	20	2	0	0			YES	5' arm
142	mmu-mir-505	6884	48.7217	49.4253	5p		49.4253	3354	0.00827156	0.417412	14	38.5307	1292	1.42359	98	NO	5' arm
142	mmu-mir-505	6884	49.8547	50.5747	3p		49.4253	3432	0.00846392	35.1981	1208	91.3669	3136			NO	3' arm
6	mmu-mir-29a	1351360	99.443	99.4543	MATURE		0.545661	1343833	3.31413	2.86055	38441	22.5892	303561	0.0113959	154	YES	3' arm
6	mmu-mir-29a	1351360	0.545599	0.545661	STAR		0.545661	7373	0.0181831	2.7126	200	87.2964	6436			YES	5' arm
34	mmu-mir-29b-1	291959	98.6611	98.6929	MATURE		1.30711	288050	0.710382	2.22461	6408	65.1501	187665	0.0321963	94	YES	3' arm
34	mmu-mir-29b-1	291959	1.30669	1.30711	STAR		1.30711	3815	0.00940846	1.54653	59	88.9431	3393			YES	5' arm
145	mmu-mir-3470b	6347	4.09642	49.904	MATURE		49.904	260	0.000641206	90	234	97.9592	255	91.7914	5826	NO	5' arm
145	mmu-mir-3470b	6347	4.11218	50.096	STAR	NOVEL STAR	49.904	261	0.000643672	80.8429	211	0	0			NO	3' arm
146	mmu-mir-3096	6078	87.2655	99.7367	5p		99.7367	5304	0.0130806	70.7202	3751	99.9111	5299	12.5041	760	NO	5' arm
146	mmu-mir-3096	6078	0.230339	0.263257	3p		99.7367	14	3.45265e-05	85.7143	12	0	0			NO	3' arm
52	mmu-mir-29c	135349	98.4063	98.4376	MATURE		1.56238	133192	0.328475	1.23431	1644	52.1538	69465	0.0317697	43	YES	3' arm
52	mmu-mir-29c	135349	1.56189	1.56238	STAR		1.56238	2114	0.0052135	41.5326	878	68.5976	1450			YES	5' arm
148	mmu-mir-652	5635	92.4401	94.6575	MATURE		5.34254	5209	0.0128463	0	0	79.0476	4118	2.3425	132	NO	3' arm
148	mmu-mir-652	5635	5.21739	5.34254	STAR		5.34254	294	0.000725056	0	0	91.6667	270			NO	5' arm
149	mmu-mir-664	5548	93.0786	95.3119	MATURE		4.68808	5164	0.0127353	7.84276	405	91.2356	4711	2.34319	130	NO	3' arm
149	mmu-mir-664	5548	4.57823	4.68808	STAR		4.68808	254	0.000626409	31.4961	80	76	193			NO	5' arm
150	mmu-mir-1937a	4795	97.8519	99.9148	MATURE		99.9148	4692	0.0115713	100	4692	40.7225	1911	2.06465	99	NO	5' arm
150	mmu-mir-1937a	4795	0.0834202	0.0851789	STAR		99.9148	4	9.86471e-06	100	4	0	0			NO	3' arm
151	mmu-mir-1191	4618	95.6042	98.6151	MATURE		98.6151	4415	0.0108882	12.6387	558	70.6349	3119	3.05327	141	NO	5' arm
151	mmu-mir-1191	4618	1.34257	1.38486	STAR		98.6151	62	0.000152903	98.3871	61	0	0			NO	3' arm
19	mmu-mir-30a	517374	96.6139	96.6574	MATURE		96.6574	499855	1.23273	4.79359	23961	88.9855	444798	0.0450351	233	YES	5' arm
19	mmu-mir-30a	517374	3.3411	3.34261	STAR		96.6574	17286	0.0426303	5.89494	1019	51.4176	8888			YES	3' arm
153	mmu-mir-96	3942	57.9148	59.4067	MATURE		59.4067	2283	0.00563028	0.525624	12	71.2919	1628	2.51142	99	NO	5' arm
153	mmu-mir-96	3942	39.5738	40.5933	STAR		59.4067	1560	0.00384724	8.52564	133	16.3636	255			NO	3' arm
154	mmu-mir-212	3913	30.9481	31.1231	5p		31.1231	1211	0.00298654	2.8076	34	71.8412	870	0.562228	22	NO	5' arm
154	mmu-mir-212	3913	68.4896	68.8769	3p		31.1231	2680	0.00660935	3.20896	86	88.961	2384			NO	3' arm
7	mmu-mir-30b	1245690	99.8195	99.8688	MATURE		99.8688	1243441	3.06655	1.13242	14081	27.0005	335736	0.0494505	616	YES	5' arm
7	mmu-mir-30b	1245690	0.131092	0.131157	STAR		99.8688	1633	0.00402727	7.22596	118	76.8421	1255			YES	3' arm
156	mmu-mir-1981	3706	44.7922	45.2193	MATURE		45.2193	1660	0.00409385	0.481928	8	79.0948	1313	0.944414	35	NO	5' arm
156	mmu-mir-1981	3706	54.2634	54.7807	STAR		45.2193	2011	0.00495948	8.20487	165	96.9925	1951			NO	3' arm
157	mmu-mir-130b	3525	67.5461	68.8349	MATURE		31.1651	2381	0.00587197	5.96388	142	25.1534	599	1.87234	66	NO	3' arm
157	mmu-mir-130b	3525	30.5816	31.1651	STAR		31.1651	1078	0.00265854	8.90538	96	60	647			NO	5' arm
158	mmu-mir-1965	2825	92.6726	99.2795	MATURE		99.2795	2618	0.00645645	7.14286	187	65.9619	1727	6.65487	188	NO	5' arm
158	mmu-mir-1965	2825	0.672566	0.720516	STAR		99.2795	19	4.68574e-05	100	19	0	0			NO	3' arm
159	mmu-mir-1187	2814	0.888415	46.2963	MATURE		46.2963	25	6.16544e-05	68	17	66.6667	17	98.081	2760	NO	5' arm
159	mmu-mir-1187	2814	1.03056	53.7037	STAR	NOVEL STAR	46.2963	29	7.15191e-05	93.1034	27	0	0			NO	3' arm
12	mmu-mir-30c-1	791607	99.9118	99.9748	MATURE		99.9748	790909	1.95052	1.13414	8970	79.1843	626276	0.0630363	499	YES	5' arm
12	mmu-mir-30c-1	791607	0.0251387	0.0251546	STAR		99.9748	199	0.000490769	13.5678	27	52.6316	105			YES	3' arm
161	mmu-mir-1198	2726	94.3874	98.9615	5p		98.9615	2573	0.00634547	1.32141	34	59.1731	1523	4.62216	126	NO	5' arm
161	mmu-mir-1198	2726	0.990462	1.03846	3p		98.9615	27	6.65868e-05	18.5185	5	66.6667	18			NO	3' arm
162	mmu-mir-1947	2652	1.62142	66.1538	MATURE		66.1538	43	0.000106046	9.30233	4	42.8571	18	97.549	2587	NO	5' arm
162	mmu-mir-1947	2652	0.829563	33.8462	STAR		66.1538	22	5.42559e-05	18.1818	4	50	11			NO	3' arm
4	mmu-mir-30d	2284098	99.8917	99.9283	MATURE		99.9283	2281625	5.62689	1.02677	23427	84.7229	1933058	0.0365571	835	YES	5' arm
4	mmu-mir-30d	2284098	0.0717132	0.0717394	STAR		99.9283	1638	0.0040396	6.10501	100	43.0318	705			YES	3' arm
164	mmu-mir-190	2607	72.6122	74.5863	MATURE		74.5863	1893	0.00466847	0.475436	9	87.9607	1665	2.64672	69	NO	5' arm
164	mmu-mir-190	2607	24.7411	25.4137	STAR		74.5863	645	0.00159068	34.5736	223	59.5506	384			NO	3' arm
165	mmu-mir-878	2540	8.11024	8.357	5p		8.357	206	0.000508032	3.8835	8	79.4118	164	2.95276	75	NO	5' arm
165	mmu-mir-878	2540	88.937	91.643	3p		8.357	2259	0.00557109	5.00221	113	59.5122	1344			NO	3' arm
166	mmu-mir-340	2459	36.6002	37.037	5p		37.037	900	0.00221956	7.44444	67	41.5385	374	1.17934	29	NO	5' arm
166	mmu-mir-340	2459	62.2204	62.963	3p		37.037	1530	0.00377325	3.79085	58	85.7143	1311			NO	3' arm
167	mmu-mir-32	2439	70.5207	75.0109	MATURE		75.0109	1720	0.00424182	3.48837	60	60.7547	1045	5.98606	146	NO	5' arm
167	mmu-mir-32	2439	23.4932	24.9891	STAR		75.0109	573	0.00141312	52.356	300	42.8571	246			NO	3' arm
168	mmu-mir-1934	2427	22.0849	81.9572	MATURE		81.9572	536	0.00132187	9.70149	52	47.0588	252	73.0532	1773	NO	5' arm
168	mmu-mir-1934	2427	4.86197	18.0428	STAR		81.9572	118	0.000291009	2.54237	3	40.5405	48			NO	3' arm
169	mmu-mir-1937c	2373	91.6983	99.5425	MATURE		99.5425	2176	0.0053664	51.2868	1116	98.1878	2137	7.88032	187	NO	5' arm
169	mmu-mir-1937c	2373	0.421408	0.457457	STAR		99.5425	10	2.46618e-05	100	10	0	0			NO	3' arm
21	mmu-mir-30e	513002	95.1224	95.2621	MATURE		95.2621	487980	1.20344	8.49072	41433	89.5028	436756	0.146588	752	YES	5' arm
21	mmu-mir-30e	513002	4.73098	4.73792	STAR		95.2621	24270	0.0598541	2.69881	655	46.6796	11329			YES	3' arm
171	mmu-mir-181d	2169	98.4325	99.7664	MATURE		99.7664	2135	0.00526529	5.71429	122	92.4829	1975	1.33702	29	NO	5' arm
171	mmu-mir-181d	2169	0.230521	0.233645	STAR		99.7664	5	1.23309e-05	60	3	0	0			NO	3' arm
172	mmu-mir-1959	2140	97.1028	99.8079	MATURE		99.8079	2078	0.00512472	1.53994	32	97.0297	2016	2.71028	58	NO	5' arm
172	mmu-mir-1959	2140	0.186916	0.192123	STAR		99.8079	4	9.86471e-06	100	4	0	0			NO	3' arm
173	mmu-mir-1843	2133	16.0338	17.1343	5p		17.1343	342	0.000843432	55.5556	190	85.1351	291	6.42288	137	NO	5' arm
173	mmu-mir-1843	2133	77.5434	82.8657	3p		17.1343	1654	0.00407906	12.0314	199	72.8938	1206			NO	3' arm
174	mmu-mir-1957	1968	88.0589	99.7697	MATURE		99.7697	1733	0.00427388	87.5938	1518	96.9925	1681	11.7378	231	NO	5' arm
174	mmu-mir-1957	1968	0.203252	0.230282	STAR		99.7697	4	9.86471e-06	75	3	0	0			NO	3' arm
175	mmu-mir-3062	1905	94.5932	98.4699	MATURE		98.4699	1802	0.00444405	1.38735	25	35.1648	634	3.93701	75	NO	5' arm
175	mmu-mir-3062	1905	1.46982	1.53005	STAR		98.4699	28	6.9053e-05	28.5714	8	87.5	25			NO	3' arm
176	mmu-mir-1982	1787	45.887	97.0414	MATURE		97.0414	820	0.00202227	27.3171	224	77.1084	632	52.714	942	NO	5' arm
176	mmu-mir-1982	1787	1.39899	2.95858	STAR		97.0414	25	6.16544e-05	72	18	30	8			NO	3' arm
192	mmu-mir-31	1314	63.242	65.8479	MATURE		65.8479	831	0.00204939	0.481348	4	69.7723	580	3.95738	52	YES	5' arm
192	mmu-mir-31	1314	32.8006	34.1521	STAR		65.8479	431	0.00106292	24.594	106	22.5434	97			YES	3' arm
178	mmu-mir-802	1688	78.3768	79.6508	MATURE		79.6508	1323	0.00326275	24.0363	318	84.6154	1119	1.59953	27	NO	5' arm
178	mmu-mir-802	1688	20.0237	20.3492	STAR		79.6508	338	0.000833568	26.6272	90	83.0508	281			NO	3' arm
179	mmu-mir-743a	1685	94.5994	94.994	MATURE		5.00596	1594	0.00393109	16.4994	263	35.0993	559	0.41543	7	NO	3' arm
179	mmu-mir-743a	1685	4.98516	5.00596	STAR		5.00596	84	0.000207159	0	0	46.1538	39			NO	5' arm
180	mmu-mir-1933	1637	3.17654	14.0541	5p		14.0541	52	0.000128241	30.7692	16	0	0	77.3977	1267	NO	5' arm
180	mmu-mir-1933	1637	19.4258	85.9459	3p		14.0541	318	0.000784244	1.25786	4	10.1449	32			NO	3' arm
181	mmu-mir-219-1	1632	74.2647	82.2811	MATURE		82.2811	1212	0.00298901	1.40264	17	66.4865	806	9.74265	159	NO	5' arm
181	mmu-mir-219-1	1632	15.9926	17.7189	STAR		82.2811	261	0.000643672	0	0	77.6119	203			NO	3' arm
182	mmu-mir-511	1611	10.18	10.295	5p		10.295	164	0.000404453	99.3902	163	50	82	1.11732	18	NO	5' arm
182	mmu-mir-511	1611	88.7027	89.705	3p		10.295	1429	0.00352417	5.03849	72	50.8418	727			NO	3' arm
183	mmu-mir-1964	1594	29.9247	30.2665	5p		30.2665	477	0.00117637	1.46751	7	82.6923	394	1.12923	18	NO	5' arm
183	mmu-mir-1964	1594	68.946	69.7335	3p		30.2665	1099	0.00271033	6.09645	67	31.2741	344			NO	3' arm
184	mmu-mir-463	1564	3.83632	7.43494	MATURE		92.5651	60	0.000147971	18.3333	11	81.8182	49	48.4015	757	NO	3' arm
184	mmu-mir-463	1564	47.7621	92.5651	STAR		92.5651	747	0.00184223	2.94511	22	60.4651	452			NO	5' arm
185	mmu-mir-1935	1472	4.21196	9.19881	MATURE		9.19881	62	0.000152903	17.7419	11	37.5	23	54.212	798	NO	5' arm
185	mmu-mir-1935	1472	41.5761	90.8012	STAR		9.19881	612	0.0015093	91.9935	563	0	0			NO	3' arm
186	mmu-mir-669e	1463	1.77717	83.871	MATURE		83.871	26	6.41206e-05	23.0769	6	0	0	97.8811	1432	NO	5' arm
186	mmu-mir-669e	1463	0.341763	16.129	STAR		83.871	5	1.23309e-05	100	5	100	5			NO	3' arm
187	mmu-mir-3060	1452	88.7052	98.6217	MATURE		1.37825	1288	0.00317644	54.736	705	90.9483	1171	10.0551	146	NO	3' arm
187	mmu-mir-3060	1452	1.23967	1.37825	STAR		1.37825	18	4.43912e-05	11.1111	2	100	18			NO	5' arm
188	mmu-mir-465b-1	1441	29.1464	29.4324	MATURE		29.4324	420	0.00103579	1.90476	8	19.403	81	0.971548	14	NO	5' arm
188	mmu-mir-465b-1	1441	69.882	70.5676	STAR		29.4324	1007	0.00248344	6.95134	70	26.1194	263			NO	3' arm
189	mmu-mir-3084	1416	30.791	65.861	MATURE		34.139	436	0.00107525	53.211	232	97.9592	427	3.24859	46	NO	3' arm
189	mmu-mir-3084	1416	15.9605	34.139	STAR		34.139	226	0.000557356	30.0885	68	52.381	118			NO	5' arm
190	mmu-mir-3471-1	1390	0.503597	9.45946	MATURE		9.45946	7	1.72632e-05	100	7	0	0	94.6763	1316	NO	5' arm
190	mmu-mir-3471-1	1390	4.82014	90.5405	STAR	NOVEL STAR	9.45946	67	0.000165234	10.4478	7	0	0			NO	3' arm
191	mmu-mir-1961	1340	89.4776	94.9327	MATURE		94.9327	1199	0.00295695	0.58382	7	100	1199	5.74627	77	NO	5' arm
191	mmu-mir-1961	1340	4.77612	5.0673	STAR		94.9327	64	0.000157835	93.75	60	0	0			NO	3' arm
81	mmu-mir-320	50355	99.7955	99.9543	MATURE		0.0457484	50252	0.12393	17.3267	8707	60.4581	30381	0.158872	80	YES	3' arm
81	mmu-mir-320	50355	0.0456757	0.0457484	STAR		0.0457484	23	5.67221e-05	43.4783	10	0	0			YES	5' arm
193	mmu-mir-465c-1	1271	20.0629	20.2703	MATURE		20.2703	255	0.000628875	1.17647	3	62.6667	160	1.02282	13	NO	5' arm
193	mmu-mir-465c-1	1271	78.9142	79.7297	STAR		20.2703	1003	0.00247357	6.97906	70	25.5639	256			NO	3' arm
194	mmu-mir-670	1260	53.1746	60.5787	MATURE		60.5787	670	0.00165234	1.64179	11	73.5849	493	12.2222	154	NO	5' arm
194	mmu-mir-670	1260	34.6032	39.4213	STAR		60.5787	436	0.00107525	80.9633	353	29.2683	128			NO	3' arm
195	mmu-mir-1946b	1241	34.2466	51.7661	MATURE		51.7661	425	0.00104813	40.4706	172	63.6364	270	33.8437	420	NO	5' arm
195	mmu-mir-1946b	1241	31.9098	48.2339	STAR		51.7661	396	0.000976606	98.4848	390	0	0			NO	3' arm
196	mmu-mir-880	1238	97.496	99.8346	MATURE		0.165426	1207	0.00297667	1.4913	18	55.5556	671	2.34249	29	NO	3' arm
196	mmu-mir-880	1238	0.161551	0.165426	STAR		0.165426	2	4.93235e-06	100	2	0	0			NO	5' arm
197	mmu-mir-136	1182	1.09983	65	MATURE		65	13	3.20603e-05	76.9231	10	0	0	98.308	1162	NO	5' arm
197	mmu-mir-136	1182	0.592217	35	STAR		65	7	1.72632e-05	85.7143	6	0	0			NO	3' arm
26	mmu-mir-322	434619	41.5449	41.5667	MATURE		41.5667	180562	0.445298	5.89825	10650	59.0395	106603	0.0524597	228	YES	5' arm
26	mmu-mir-322	434619	58.4026	58.4333	STAR		41.5667	253829	0.625987	19.2208	48788	53.1525	134917			YES	3' arm
199	mmu-mir-3473	1087	24.011	24.011	MATURE		24.011	261	0.000643672	0	0	80.5195	210			NO	5' arm
199	mmu-mir-3473	1087	75.989	75.989	STAR		24.011	826	0.00203706	0	0	0	0			NO	3' arm
200	mmu-mir-2145-1	1073	17.4278	34.9533	MATURE		34.9533	187	0.000461175	55.0802	103	87.0968	163	50.1398	538	NO	5' arm
200	mmu-mir-2145-1	1073	32.4324	65.0467	STAR	NOVEL STAR	34.9533	348	0.00085823	99.7126	347	0	0			NO	3' arm
201	mmu-mir-742	1052	95.6274	98.7242	MATURE		1.27576	1006	0.00248097	1.09344	11	71.4286	719	3.13688	33	NO	3' arm
201	mmu-mir-742	1052	1.23574	1.27576	STAR		1.27576	13	3.20603e-05	7.69231	1	0	0			NO	5' arm
202	mmu-mir-1195	1051	25.2141	98.1481	MATURE		98.1481	265	0.000653537	62.2642	165	92.8571	246	74.3102	781	NO	5' arm
202	mmu-mir-1195	1051	0.475737	1.85185	STAR	NOVEL STAR	98.1481	5	1.23309e-05	100	5	0	0			NO	3' arm
203	mmu-mir-2137	1040	68.9423	99.7218	MATURE		99.7218	717	0.00176825	76.7085	550	77.9412	559	30.8654	321	NO	5' arm
203	mmu-mir-2137	1040	0.192308	0.278164	STAR		99.7218	2	4.93235e-06	100	2	0	0			NO	3' arm
110	mmu-mir-324	23987	62.709	63.0243	5p		63.0243	15042	0.0370962	0.166201	25	49.6255	7465	0.500271	120	YES	5' arm
110	mmu-mir-324	23987	36.7908	36.9757	3p		63.0243	8825	0.021764	56.5779	4993	91.3163	8059			YES	3' arm
205	mmu-mir-3057	1023	32.0626	32.8328	5p		32.8328	328	0.000808906	3.04878	10	54.5455	179	2.34604	24	NO	5' arm
205	mmu-mir-3057	1023	65.5914	67.1672	3p		32.8328	671	0.00165481	33.383	224	80.3922	539			NO	3' arm
206	mmu-mir-743b	1019	9.12659	11.9691	5p		11.9691	93	0.000229354	4.30108	4	40	37	23.7488	242	NO	5' arm
206	mmu-mir-743b	1019	67.1246	88.0309	3p		11.9691	684	0.00168687	15.2047	104	47.0588	322			NO	3' arm
207	mmu-mir-690	1011	7.22057	100	MATURE		100	73	0.000180031	86.3014	63	90	66	92.7794	938	NO	5' arm
207	mmu-mir-690	1011	0	0	STAR		100	0	0	0	0	0	0			NO	3' arm
208	mmu-mir-879	980	16.3265	16.8067	MATURE		16.8067	160	0.000394588	0	0	88.8889	142	2.85714	28	NO	5' arm
208	mmu-mir-879	980	80.8163	83.1933	STAR		16.8067	792	0.00195321	0	0	92.5926	733			NO	3' arm
209	mmu-mir-204	979	94.6885	97.6818	MATURE		97.6818	927	0.00228615	0.755124	7	50.3546	467	3.06435	30	NO	5' arm
209	mmu-mir-204	979	2.24719	2.31823	STAR		97.6818	22	5.42559e-05	72.7273	16	85.7143	19			NO	3' arm
210	mmu-mir-147	965	13.3679	13.522	MATURE		86.478	129	0.000318137	1.55039	2	79.1667	102	1.1399	11	NO	3' arm
210	mmu-mir-147	965	85.4922	86.478	STAR		86.478	825	0.0020346	0.484848	4	0	0			NO	5' arm
211	mmu-mir-181c	951	56.9926	58.5946	MATURE		58.5946	542	0.00133667	1.66052	9	97.7778	530	2.73396	26	NO	5' arm
211	mmu-mir-181c	951	40.2734	41.4054	STAR		58.5946	383	0.000944546	7.8329	30	89.6552	343			NO	3' arm
141	mmu-mir-330	7451	10.8442	10.8983	MATURE		10.8983	808	0.00199267	1.85644	15	95.9184	775	0.496578	37	YES	5' arm
141	mmu-mir-330	7451	88.6592	89.1017	STAR		10.8983	6606	0.0162916	55.0106	3634	83.0205	5484			YES	3' arm
240	mmu-mir-335	513	41.7154	74.0484	5p		74.0484	214	0.000527762	9.34579	20	38.8889	83	43.6647	224	YES	5' arm
240	mmu-mir-335	513	14.6199	25.9516	3p		74.0484	75	0.000184963	10.6667	8	63.6364	48			YES	3' arm
214	mmu-mir-196b	890	47.6404	50.5364	MATURE		50.5364	424	0.00104566	1.41509	6	55.0725	234	5.73034	51	NO	5' arm
214	mmu-mir-196b	890	46.6292	49.4636	STAR		50.5364	415	0.00102346	17.3494	72	75.5814	314			NO	3' arm
215	mmu-mir-9-1	878	71.0706	74.3743	MATURE		74.3743	624	0.00153889	3.36538	21	75.3247	470	4.44191	39	NO	5' arm
215	mmu-mir-9-1	878	24.4875	25.6257	STAR		74.3743	215	0.000530228	78.1395	168	89.2857	192			NO	3' arm
216	mmu-mir-193	871	89.5522	91.6569	MATURE		8.34313	780	0.00192362	2.94872	23	69.7561	544	2.29621	20	NO	3' arm
216	mmu-mir-193	871	8.15155	8.34313	STAR		8.34313	71	0.000175099	4.22535	3	29.4118	21			NO	5' arm
217	mmu-mir-1946a	860	63.2558	96.4539	MATURE		96.4539	544	0.0013416	48.5294	264	70.4142	383	34.4186	296	NO	5' arm
217	mmu-mir-1946a	860	2.32558	3.5461	STAR		96.4539	20	4.93235e-05	100	20	0	0			NO	3' arm
218	mmu-mir-1943	821	4.5067	4.68948	MATURE		4.68948	37	9.12485e-05	72.973	27	75	28	3.89769	32	NO	5' arm
218	mmu-mir-1943	821	91.5956	95.3105	STAR		4.68948	752	0.00185457	0.930851	7	55.102	414			NO	3' arm
219	mmu-mir-467f	814	3.07125	83.3333	MATURE		83.3333	25	6.16544e-05	88	22	66.6667	17	96.3145	784	NO	5' arm
219	mmu-mir-467f	814	0.614251	16.6667	STAR	NOVEL STAR	83.3333	5	1.23309e-05	100	5	0	0			NO	3' arm
220	mmu-mir-1930	801	88.5144	94.4075	MATURE		94.4075	709	0.00174852	2.39774	17	49.0566	348	6.2422	50	NO	5' arm
220	mmu-mir-1930	801	5.24345	5.59254	STAR		94.4075	42	0.000103579	7.14286	3	93.3333	39			NO	3' arm
221	mmu-mir-706	797	5.39523	100	MATURE		100	43	0.000106046	81.3953	35	0	0	94.6048	754	NO	5' arm
221	mmu-mir-706	797	0	0	STAR		100	0	0	0	0	0	0			NO	3' arm
222	mmu-mir-1306	795	96.1006	99.8693	MATURE		99.8693	764	0.00188416	63.3508	484	77.5148	592	3.77358	30	NO	5' arm
222	mmu-mir-1306	795	0.125786	0.130719	STAR		99.8693	1	2.46618e-06	100	1	0	0			NO	3' arm
223	mmu-mir-3076	791	24.7788	25.0319	5p		25.0319	196	0.000483371	50.5102	99	87.0968	171	1.01138	8	NO	5' arm
223	mmu-mir-3076	791	74.2099	74.9681	3p		25.0319	587	0.00144765	50.937	299	72.7273	427			NO	3' arm
234	mmu-mir-337	588	90.1361	99.6241	5p		99.6241	530	0.00130707	3.96226	21	31.6901	168	9.52381	56	YES	5' arm
234	mmu-mir-337	588	0.340136	0.37594	3p		99.6241	2	4.93235e-06	50	1	0	0			YES	3' arm
225	mmu-mir-1900	700	1.71429	85.7143	MATURE		85.7143	12	2.95941e-05	91.6667	11	0	0	98	686	NO	5' arm
225	mmu-mir-1900	700	0.285714	14.2857	STAR		85.7143	2	4.93235e-06	100	2	0	0			NO	3' arm
226	mmu-mir-338	691	10.5644	11.3178	5p		11.3178	73	0.000180031	15.0685	11	37.5	27	6.65702	46	NO	5' arm
226	mmu-mir-338	691	82.7786	88.6822	3p		11.3178	572	0.00141065	0.699301	4	95.7447	548			NO	3' arm
227	mmu-mir-1927	684	58.6257	62.7543	MATURE		62.7543	401	0.000988937	8.22943	33	43.3333	174	6.57895	45	NO	5' arm
227	mmu-mir-1927	684	34.7953	37.2457	STAR	NOVEL STAR	62.7543	238	0.00058695	24.7899	59	0	0			NO	3' arm
228	mmu-mir-3061	676	12.426	13.44	5p		13.44	84	0.000207159	7.14286	6	85.7143	72	7.54438	51	NO	5' arm
228	mmu-mir-3061	676	80.0296	86.56	3p		13.44	541	0.0013342	3.69686	20	54.717	296			NO	3' arm
229	mmu-mir-615	674	3.56083	6.41711	5p		6.41711	24	5.91882e-05	79.1667	19	0	0	44.5104	300	NO	5' arm
229	mmu-mir-615	674	51.9288	93.5829	3p		6.41711	350	0.000863162	2.28571	8	41.9753	147			NO	3' arm
230	mmu-mir-871	666	55.8559	56.9678	5p		56.9678	372	0.000917418	3.49462	13	89.5833	333	1.95195	13	NO	5' arm
230	mmu-mir-871	666	42.1922	43.0322	3p		56.9678	281	0.000692996	1.06762	3	44.1176	124			NO	3' arm
396	mmu-mir-341	81	16.0494	100	MATURE		0	13	3.20603e-05	61.5385	8	100	13	83.9506	68	YES	3' arm
396	mmu-mir-341	81	0	0	STAR		0	0	0	0	0	0	0			YES	5' arm
232	mmu-mir-3082	606	79.0429	89.0335	5p		89.0335	479	0.0011813	94.572	453	80.4598	385	11.2211	68	NO	5' arm
232	mmu-mir-3082	606	9.73597	10.9665	3p		89.0335	59	0.000145504	72.8814	43	62.5	37			NO	3' arm
233	mmu-mir-1186	604	56.6225	99.7085	MATURE		99.7085	342	0.000843432	86.8421	297	90.5983	310	43.2119	261	NO	5' arm
233	mmu-mir-1186	604	0.165563	0.291545	STAR		99.7085	1	2.46618e-06	100	1	0	0			NO	3' arm
64	mmu-mir-342	88425	3.49336	3.49933	5p		3.49933	3089	0.00761802	38.718	1196	95.7371	2957	0.170766	151	YES	5' arm
64	mmu-mir-342	88425	96.3359	96.5007	3p		3.49933	85185	0.210081	20.0916	17115	79.0572	67345			YES	3' arm
235	mmu-mir-883a	565	2.30088	2.90179	5p		2.90179	13	3.20603e-05	76.9231	10	0	0	20.708	117	NO	5' arm
235	mmu-mir-883a	565	76.9912	97.0982	3p		2.90179	435	0.00107279	50.8046	221	83.8235	365			NO	3' arm
236	mmu-mir-1192	546	17.3993	74.2188	MATURE		74.2188	95	0.000234287	68.4211	65	0	0	76.5568	418	NO	5' arm
236	mmu-mir-1192	546	6.04396	25.7812	STAR		74.2188	33	8.13838e-05	100	33	0	0			NO	3' arm
237	mmu-mir-3470a	535	23.5514	46.8401	MATURE		46.8401	126	0.000310738	91.2698	115	95	120	49.7196	266	NO	5' arm
237	mmu-mir-3470a	535	26.729	53.1599	STAR		46.8401	143	0.000352663	90.9091	130	0	0			NO	3' arm
238	mmu-mir-592	534	5.61798	71.4286	MATURE		71.4286	30	7.39853e-05	96.6667	29	45.4545	14	92.1348	492	NO	5' arm
238	mmu-mir-592	534	2.24719	28.5714	STAR		71.4286	12	2.95941e-05	16.6667	2	50	6			NO	3' arm
239	mmu-mir-3074-1	521	9.98081	10.8787	MATURE		89.1213	52	0.000128241	36.5385	19	16.6667	9	8.25336	43	NO	3' arm
239	mmu-mir-3074-1	521	81.7658	89.1213	STAR		89.1213	426	0.00105059	20.892	89	67.0886	286			NO	5' arm
152	mmu-mir-34a	4588	95.6844	96.4199	MATURE		96.4199	4390	0.0108265	1.70843	75	30.5322	1340	0.76286	35	YES	5' arm
152	mmu-mir-34a	4588	3.55275	3.58006	STAR		96.4199	163	0.000401987	24.5399	40	100	163			YES	3' arm
241	mmu-mir-697	513	0.779727	26.6667	MATURE		26.6667	4	9.86471e-06	75	3	0	0	97.076	498	NO	5' arm
241	mmu-mir-697	513	2.14425	73.3333	STAR		26.6667	11	2.71279e-05	72.7273	8	0	0			NO	3' arm
242	mmu-mir-34c	506	75.6917	78.6448	MATURE		78.6448	383	0.000944546	2.87206	11	41.8367	160	3.75494	19	NO	5' arm
242	mmu-mir-34c	506	20.5534	21.3552	STAR		78.6448	104	0.000256482	17.3077	18	14.2857	15			NO	3' arm
243	mmu-mir-1955	499	68.5371	72.6115	5p		72.6115	342	0.000843432	5.26316	18	75.9259	260	5.61122	28	NO	5' arm
243	mmu-mir-1955	499	25.8517	27.3885	3p		72.6115	129	0.000318137	10.0775	13	38.8889	50			NO	3' arm
244	mmu-mir-455	488	26.6393	84.9673	MATURE		15.0327	130	0.000320603	51.5385	67	59.375	77	68.6475	335	NO	3' arm
244	mmu-mir-455	488	4.71311	15.0327	STAR		15.0327	23	5.67221e-05	39.1304	9	28.5714	7			NO	5' arm
245	mmu-mir-1954	469	1.49254	38.8889	MATURE		38.8889	7	1.72632e-05	85.7143	6	0	0	96.162	451	NO	5' arm
245	mmu-mir-1954	469	2.34542	61.1111	STAR		38.8889	11	2.71279e-05	100	11	0	0			NO	3' arm
246	mmu-mir-34b	451	34.3681	37.2596	5p		37.2596	155	0.000382257	16.7742	26	28.5714	44	7.76053	35	NO	5' arm
246	mmu-mir-34b	451	57.8714	62.7404	3p		37.2596	261	0.000643672	15.3257	40	35.8491	94			NO	3' arm
247	mmu-mir-678	449	0.222717	16.6667	MATURE		16.6667	1	2.46618e-06	100	1	0	0	98.6637	443	NO	5' arm
247	mmu-mir-678	449	1.11359	83.3333	STAR	NOVEL STAR	16.6667	5	1.23309e-05	20	1	0	0			NO	3' arm
248	mmu-mir-470	441	61.2245	70.1299	MATURE		70.1299	270	0.000665868	2.96296	8	62.5	169	12.6984	56	NO	5' arm
248	mmu-mir-470	441	26.0771	29.8701	STAR		70.1299	115	0.00028361	23.4783	27	28.5714	33			NO	3' arm
40	mmu-mir-351	210390	98.8612	98.9496	MATURE		98.9496	207994	0.51295	0.769734	1601	87.2934	181565	0.0893579	188	YES	5' arm
40	mmu-mir-351	210390	1.04948	1.05042	STAR		98.9496	2208	0.00544532	3.53261	78	33.1536	732			YES	3' arm
61	mmu-mir-361	94649	79.6617	79.7662	MATURE		79.7662	75399	0.185947	1.25201	944	31.1148	23460	0.13101	124	YES	5' arm
61	mmu-mir-361	94649	20.2073	20.2338	STAR		79.7662	19126	0.0471681	57.3356	10966	43.4489	8310			YES	3' arm
251	mmu-mir-3097	381	28.3465	36.3636	5p		36.3636	108	0.000266347	46.2963	50	85.7143	93	22.0472	84	NO	5' arm
251	mmu-mir-3097	381	49.6063	63.6364	3p		36.3636	189	0.000466107	7.40741	14	55.5556	105			NO	3' arm
252	mmu-mir-760	370	11.0811	14.1379	5p		14.1379	41	0.000101113	7.31707	3	83.3333	34	21.6216	80	NO	5' arm
252	mmu-mir-760	370	67.2973	85.8621	3p		14.1379	249	0.000614078	26.1044	65	96.9697	241			NO	3' arm
253	mmu-mir-344g	369	1.89702	87.5	5p		87.5	7	1.72632e-05	100	7	0	0	97.832	361	NO	5' arm
253	mmu-mir-344g	369	0.271003	12.5	3p		87.5	1	2.46618e-06	100	1	0	0			NO	3' arm
254	mmu-mir-669h	361	0.277008	20	5p		20	1	2.46618e-06	100	1	0	0	98.615	356	NO	5' arm
254	mmu-mir-669h	361	1.10803	80	3p		20	4	9.86471e-06	50	2	100	4			NO	3' arm
255	mmu-mir-144	355	3.66197	36.1111	MATURE		63.8889	13	3.20603e-05	61.5385	8	0	0	89.8592	319	NO	3' arm
255	mmu-mir-144	355	6.47887	63.8889	STAR		63.8889	23	5.67221e-05	43.4783	10	0	0			NO	5' arm
256	mmu-mir-129-1	352	15.625	17.2956	5p		82.7044	55	0.00013564	0	0	61.5385	34	9.65909	34	NO	3' arm
256	mmu-mir-129-1	352	74.7159	82.7044	3p		82.7044	263	0.000648605	0	0	25	66			NO	5' arm
257	mmu-mir-677	352	55.6818	93.7799	MATURE		93.7799	196	0.000483371	67.8571	133	90.9091	178	40.625	143	NO	5' arm
257	mmu-mir-677	352	3.69318	6.2201	STAR		93.7799	13	3.20603e-05	84.6154	11	0	0			NO	3' arm
147	mmu-mir-365-1	5863	98.4308	99.4657	MATURE		0.534299	5771	0.0142323	1.47288	85	10.5893	611	1.04042	61	YES	3' arm
147	mmu-mir-365-1	5863	0.52874	0.534299	STAR		0.534299	31	7.64515e-05	38.7097	12	37.5	12			YES	5' arm
259	mmu-mir-3098	338	49.4083	62.3134	5p		62.3134	167	0.000411852	1.79641	3	67.4419	113	20.7101	70	NO	5' arm
259	mmu-mir-3098	338	29.8817	37.6866	3p		62.3134	101	0.000249084	3.9604	4	95.2381	96			NO	3' arm
260	mmu-mir-881	338	42.8994	97.973	MATURE		2.02703	145	0.000357596	6.89655	10	88.8889	129	56.213	190	NO	3' arm
260	mmu-mir-881	338	0.887574	2.02703	STAR		2.02703	3	7.39853e-06	66.6667	2	0	0			NO	5' arm
261	mmu-mir-3095	312	29.4872	44.0191	5p		44.0191	92	0.000226888	48.913	45	76.4706	70	33.0128	103	NO	5' arm
261	mmu-mir-3095	312	37.5	55.9809	3p		44.0191	117	0.000288543	12.8205	15	46.4286	54			NO	3' arm
262	mmu-mir-1903	310	36.4516	68.9024	MATURE		68.9024	113	0.000278678	98.2301	111	82.3529	93	47.0968	146	NO	5' arm
262	mmu-mir-1903	310	16.4516	31.0976	STAR		68.9024	51	0.000125775	98.0392	50	0	0			NO	3' arm
263	mmu-mir-3079	310	31.9355	34.2561	5p		34.2561	99	0.000244152	32.3232	32	58.3333	58	6.77419	21	NO	5' arm
263	mmu-mir-3079	310	61.2903	65.7439	3p		34.2561	190	0.000468574	41.0526	78	68.4211	130			NO	3' arm
264	mmu-mir-715	310	10.6452	34.7368	MATURE		34.7368	33	8.13838e-05	48.4848	16	50	17	69.3548	215	NO	5' arm
264	mmu-mir-715	310	20	65.2632	STAR		34.7368	62	0.000152903	38.7097	24	0	0			NO	3' arm
265	mmu-mir-1949	298	93.2886	99.6416	MATURE		99.6416	278	0.000685597	97.482	271	47.2222	131	6.37584	19	NO	5' arm
265	mmu-mir-1949	298	0.33557	0.358423	STAR		99.6416	1	2.46618e-06	100	1	0	0			NO	3' arm
266	mmu-mir-466i	287	18.8153	72	5p		72	54	0.000133174	81.4815	44	93.75	51	73.8676	212	NO	5' arm
266	mmu-mir-466i	287	7.31707	28	3p		72	21	5.17897e-05	90.4762	19	0	0			NO	3' arm
267	mmu-mir-759	286	6.29371	100	MATURE		100	18	4.43912e-05	100	18	50	9	93.7063	268	NO	5' arm
267	mmu-mir-759	286	0	0	STAR		100	0	0	0	0	0	0			NO	3' arm
268	mmu-mir-3066	277	54.5126	57.4144	MATURE		57.4144	151	0.000372393	29.1391	44	60.7143	92	5.05415	14	NO	5' arm
268	mmu-mir-3066	277	40.4332	42.5856	STAR		57.4144	112	0.000276212	19.6429	22	74.1935	83			NO	3' arm
269	mmu-mir-741	273	66.6667	69.7318	MATURE		30.2682	182	0.000448844	38.4615	70	57.8947	105	4.3956	12	NO	3' arm
269	mmu-mir-741	273	28.9377	30.2682	STAR		30.2682	79	0.000194828	0	0	0	0			NO	5' arm
270	mmu-mir-466f-1	264	1.13636	3.22581	MATURE		3.22581	3	7.39853e-06	66.6667	2	0	0	64.7727	171	NO	5' arm
270	mmu-mir-466f-1	264	34.0909	96.7742	STAR		3.22581	90	0.000221956	21.1111	19	30	27			NO	3' arm
271	mmu-mir-673	260	1.15385	1.51515	5p		1.51515	3	7.39853e-06	66.6667	2	0	0	23.8462	62	NO	5' arm
271	mmu-mir-673	260	75	98.4848	3p		1.51515	195	0.000480904	4.10256	8	54.8387	107			NO	3' arm
272	mmu-mir-688	258	7.75194	80	MATURE		80	20	4.93235e-05	25	5	16.6667	3	90.3101	233	NO	5' arm
272	mmu-mir-688	258	1.93798	20	STAR	NOVEL STAR	80	5	1.23309e-05	100	5	0	0			NO	3' arm
273	mmu-mir-3087	257	62.6459	85.6383	MATURE		14.3617	161	0.000397054	88.1988	142	94.7368	153	26.8482	69	NO	3' arm
273	mmu-mir-3087	257	10.5058	14.3617	STAR		14.3617	27	6.65868e-05	59.2593	16	83.3333	23			NO	5' arm
274	mmu-mir-466k	255	2.7451	100	MATURE		100	7	1.72632e-05	100	7	0	0	97.2549	248	NO	5' arm
274	mmu-mir-466k	255	0	0	STAR		100	0	0	0	0	0	0			NO	3' arm
275	mmu-mir-3064	254	24.8031	33.1579	5p		33.1579	63	0.000155369	22.2222	14	72.2222	46	25.1969	64	NO	5' arm
275	mmu-mir-3064	254	50	66.8421	3p		33.1579	127	0.000313204	67.7165	86	56.5217	72			NO	3' arm
276	mmu-mir-433	241	0.414938	50	MATURE		50	1	2.46618e-06	100	1	0	0	99.1701	239	NO	3' arm
276	mmu-mir-433	241	0.414938	50	STAR		50	1	2.46618e-06	0	0	0	0			NO	5' arm
277	mmu-mir-491	237	31.2236	38.9474	MATURE		38.9474	74	0.000182497	14.8649	11	76.9231	57	19.8312	47	NO	5' arm
277	mmu-mir-491	237	48.9451	61.0526	STAR		38.9474	116	0.000286077	12.069	14	24	28			NO	3' arm
278	mmu-mir-3101	236	83.4746	89.5455	MATURE		89.5455	197	0.000485837	2.03046	4	14.2857	28	6.77966	16	NO	5' arm
278	mmu-mir-3101	236	9.74576	10.4545	STAR		89.5455	23	5.67221e-05	8.69565	2	100	23			NO	3' arm
279	mmu-mir-1895	228	7.01754	41.0256	MATURE		41.0256	16	3.94588e-05	93.75	15	0	0	82.8947	189	NO	5' arm
279	mmu-mir-1895	228	10.0877	58.9744	STAR		41.0256	23	5.67221e-05	95.6522	22	0	0			NO	3' arm
280	mmu-mir-135b	226	30.0885	100	MATURE		100	68	0.0001677	0	0	25	17	69.9115	158	NO	5' arm
280	mmu-mir-135b	226	0	0	STAR		100	0	0	0	0	0	0			NO	3' arm
281	mmu-mir-1966	220	10	88	MATURE		88	22	5.42559e-05	18.1818	4	0	0	88.6364	195	NO	5' arm
281	mmu-mir-1966	220	1.36364	12	STAR		88	3	7.39853e-06	100	3	0	0			NO	3' arm
282	mmu-mir-3108	220	70.4545	78.6802	MATURE		78.6802	155	0.000382257	25.8065	40	78.125	121	10.4545	23	NO	5' arm
282	mmu-mir-3108	220	19.0909	21.3198	STAR		78.6802	42	0.000103579	80.9524	34	0	0			NO	3' arm
283	mmu-mir-541	220	83.1818	94.8187	MATURE		94.8187	183	0.00045131	1.63934	3	60	110	12.2727	27	NO	5' arm
283	mmu-mir-541	220	4.54545	5.18135	STAR		94.8187	10	2.46618e-05	70	7	0	0			NO	3' arm
284	mmu-mir-669g	216	25.463	91.6667	MATURE		91.6667	55	0.00013564	100	55	0	0	72.2222	156	NO	5' arm
284	mmu-mir-669g	216	2.31481	8.33333	STAR		91.6667	5	1.23309e-05	80	4	0	0			NO	3' arm
285	mmu-mir-3093	210	0.47619	0.70922	5p		0.70922	1	2.46618e-06	100	1	0	0	32.8571	69	NO	5' arm
285	mmu-mir-3093	210	66.6667	99.2908	3p		0.70922	140	0.000345265	99.2857	139	96.9697	136			NO	3' arm
286	mmu-mir-666	209	3.82775	4.46927	5p		4.46927	8	1.97294e-05	0	0	0	0	14.3541	30	NO	5' arm
286	mmu-mir-666	209	81.8182	95.5307	3p		4.46927	171	0.000421716	0	0	100	171			NO	3' arm
135	mmu-mir-374	10617	98.5307	100	MATURE		100	10461	0.0257987	1.20447	126	72.5714	7592	1.46934	156	YES	5' arm
135	mmu-mir-374	10617	0	0	STAR		100	0	0	0	0	0	0			YES	3' arm
288	mmu-mir-883b	205	45.3659	52.5424	5p		52.5424	93	0.000229354	1.07527	1	60	56	13.6585	28	NO	5' arm
288	mmu-mir-883b	205	40.9756	47.4576	3p		52.5424	84	0.000207159	10.7143	9	70	59			NO	3' arm
548	mmu-mir-377	19	47.3684	81.8182	MATURE		18.1818	9	2.21956e-05	100	9	33.3333	3	42.1053	8	YES	3' arm
548.5	mmu-mir-377	19	10.5263	18.1818	STAR		18.1818	2	4.93235e-06	100	2	0	0			YES	5' arm
290	mmu-mir-717	202	1.48515	50	MATURE		50	3	7.39853e-06	66.6667	2	0	0	97.0297	196	NO	5' arm
290	mmu-mir-717	202	1.48515	50	STAR	NOVEL STAR	50	3	7.39853e-06	100	3	0	0			NO	3' arm
15	mmu-mir-378	697084	93.268	93.2748	MATURE		6.72522	650156	1.6034	3.14648	20457	60.6712	394457	0.00731619	51	YES	3' arm
15	mmu-mir-378	697084	6.72473	6.72522	STAR		6.72522	46877	0.115607	5.56776	2610	11.3665	5328			YES	5' arm
292	mmu-mir-296	197	82.2335	90.5028	5p		90.5028	162	0.000399521	2.46914	4	8.57143	14	9.13706	18	NO	5' arm
292	mmu-mir-296	197	8.62944	9.49721	3p		90.5028	17	4.1925e-05	23.5294	4	42.8571	7			NO	3' arm
293	mmu-mir-3113	195	80.5128	80.5128	MATURE		80.5128	157	0.00038719	0	0	57.1429	90			NO	5' arm
293	mmu-mir-3113	195	19.4872	19.4872	STAR		80.5128	38	9.37147e-05	0	0	16.6667	6			NO	3' arm
294	mmu-mir-1953	194	37.1134	85.7143	MATURE		85.7143	72	0.000177565	1.38889	1	73.3333	53	56.701	110	NO	5' arm
294	mmu-mir-1953	194	6.18557	14.2857	STAR		85.7143	12	2.95941e-05	66.6667	8	0	0			NO	3' arm
295	mmu-mir-3058	194	43.8144	61.5942	MATURE		61.5942	85	0.000209625	3.52941	3	75	64	28.866	56	NO	5' arm
295	mmu-mir-3058	194	27.3196	38.4058	STAR		61.5942	53	0.000130707	1.88679	1	91.6667	49			NO	3' arm
296	mmu-mir-370	193	1.5544	60	MATURE		40	3	7.39853e-06	100	3	0	0	97.4093	188	NO	3' arm
296	mmu-mir-370	193	1.03627	40	STAR		40	2	4.93235e-06	50	1	100	2			NO	5' arm
297	mmu-mir-683-1	192	1.04167	10.5263	MATURE		10.5263	2	4.93235e-06	100	2	100	2	90.1042	173	NO	5' arm
297	mmu-mir-683-1	192	8.85417	89.4737	STAR		10.5263	17	4.1925e-05	5.88235	1	0	0			NO	3' arm
298	mmu-mir-701	192	88.0208	96.5714	MATURE		96.5714	169	0.000416784	3.5503	6	24.3902	41	8.85417	17	NO	5' arm
298	mmu-mir-701	192	3.125	3.42857	STAR		96.5714	6	1.47971e-05	16.6667	1	100	6			NO	3' arm
299	mmu-mir-1929	188	1.06383	4.87805	MATURE		4.87805	2	4.93235e-06	0	0	0	0	78.1915	147	NO	5' arm
299	mmu-mir-1929	188	20.7447	95.122	STAR		4.87805	39	9.61809e-05	0	0	0	0			NO	3' arm
300	mmu-mir-3059	188	7.97872	9.67742	MATURE		9.67742	15	3.69927e-05	93.3333	14	100	15	17.5532	33	NO	5' arm
300	mmu-mir-3059	188	74.4681	90.3226	STAR		9.67742	140	0.000345265	85.7143	120	2.17391	3			NO	3' arm
301	mmu-mir-3092	188	51.5957	98.9796	MATURE		1.02041	97	0.000239219	77.3196	75	82.7586	80	47.8723	90	NO	3' arm
301	mmu-mir-3092	188	0.531915	1.02041	STAR		1.02041	1	2.46618e-06	100	1	0	0			NO	5' arm
302	mmu-mir-409	187	9.62567	10.5882	5p		10.5882	18	4.43912e-05	0	0	0	0	9.09091	17	NO	5' arm
302	mmu-mir-409	187	81.2834	89.4118	3p		10.5882	152	0.000374859	0	0	30.4348	46			NO	3' arm
303	mmu-mir-7b	186	60.7527	88.9764	MATURE		88.9764	113	0.000278678	3.53982	4	100	113	31.7204	59	NO	5' arm
303	mmu-mir-7b	186	7.52688	11.0236	STAR		88.9764	14	3.45265e-05	0	0	0	0			NO	3' arm
304	mmu-mir-1904	185	5.94595	84.6154	MATURE		84.6154	11	2.71279e-05	90.9091	10	0	0	92.973	172	NO	5' arm
304	mmu-mir-1904	185	1.08108	15.3846	STAR		84.6154	2	4.93235e-06	100	2	0	0			NO	3' arm
305	mmu-mir-1892	183	7.10383	76.4706	MATURE		76.4706	13	3.20603e-05	92.3077	12	100	13	90.7104	166	NO	5' arm
305	mmu-mir-1892	183	2.18579	23.5294	STAR	NOVEL STAR	76.4706	4	9.86471e-06	25	1	0	0			NO	3' arm
306	mmu-mir-703	177	6.21469	10.6796	MATURE		10.6796	11	2.71279e-05	100	11	0	0	41.8079	74	NO	5' arm
306	mmu-mir-703	177	51.9774	89.3204	STAR		10.6796	92	0.000226888	76.087	70	0	0			NO	3' arm
307	mmu-mir-713	177	25.4237	68.1818	MATURE		68.1818	45	0.000110978	8.88889	4	23.0769	10	62.7119	111	NO	5' arm
307	mmu-mir-713	177	11.8644	31.8182	STAR		68.1818	21	5.17897e-05	100	21	0	0			NO	3' arm
308	mmu-mir-3067	176	0	-	MATURE		#DIV/0!	0	0	0	0	0	0	100	176	NO	5' arm
308	mmu-mir-3067	176	0	-	STAR		#DIV/0!	0	0	0	0	0	0			NO	3' arm
309	mmu-mir-3091	175	58.2857	71.3287	5p		71.3287	102	0.00025155	4.90196	5	84.375	86	18.2857	32	NO	5' arm
309	mmu-mir-3091	175	23.4286	28.6713	3p		71.3287	41	0.000101113	9.7561	4	25	10			NO	3' arm
310	mmu-mir-1968	171	73.0994	83.8926	MATURE		83.8926	125	0.000308272	11.2	14	71.4286	89	12.8655	22	NO	5' arm
310	mmu-mir-1968	171	14.0351	16.1074	STAR		83.8926	24	5.91882e-05	29.1667	7	0	0			NO	3' arm
311	mmu-mir-1938	168	8.33333	19.4444	MATURE		19.4444	14	3.45265e-05	7.14286	1	80	11	57.1429	96	NO	5' arm
311	mmu-mir-1938	168	34.5238	80.5556	STAR		19.4444	58	0.000143038	91.3793	53	0	0			NO	3' arm
312	mmu-mir-487b	168	58.3333	98.9899	MATURE		1.0101	98	0.000241685	35.7143	35	62.5	61	41.0714	69	NO	3' arm
312	mmu-mir-487b	168	0.595238	1.0101	STAR		1.0101	1	2.46618e-06	100	1	0	0			NO	5' arm
388	mmu-mir-379	85	58.8235	75.7576	MATURE		75.7576	50	0.000123309	6	3	50	25	22.3529	19	YES	5' arm
388	mmu-mir-379	85	18.8235	24.2424	STAR		75.7576	16	3.94588e-05	0	0	0	0			YES	3' arm
314	mmu-mir-3077	167	77.2455	95.5556	MATURE		4.44444	129	0.000318137	32.5581	42	66.6667	86	19.1617	32	NO	3' arm
314	mmu-mir-3077	167	3.59281	4.44444	STAR		4.44444	6	1.47971e-05	100	6	0	0			NO	5' arm
315	mmu-mir-1942	165	14.5455	100	MATURE		100	24	5.91882e-05	100	24	0	0	85.4545	141	NO	5' arm
315	mmu-mir-1942	165	0	0	STAR		100	0	0	0	0	0	0			NO	3' arm
316	mmu-mir-704	165	30.303	100	MATURE		100	50	0.000123309	28	14	40	20	69.697	115	NO	5' arm
316	mmu-mir-704	165	0	0	STAR		100	0	0	0	0	0	0			NO	3' arm
317	mmu-mir-1951	163	9.81595	28.5714	MATURE		28.5714	16	3.94588e-05	37.5	6	0	0	65.6442	107	NO	5' arm
317	mmu-mir-1951	163	24.5399	71.4286	STAR		28.5714	40	9.86471e-05	90	36	0	0			NO	3' arm
318	mmu-mir-1905	161	6.21118	90.9091	MATURE		90.9091	10	2.46618e-05	100	10	0	0	93.1677	150	NO	5' arm
318	mmu-mir-1905	161	0.621118	9.09091	STAR		90.9091	1	2.46618e-06	100	1	0	0			NO	3' arm
319	mmu-mir-669f	160	0.625	8.33333	5p		8.33333	1	2.46618e-06	100	1	0	0	92.5	148	NO	5' arm
319	mmu-mir-669f	160	6.875	91.6667	3p		8.33333	11	2.71279e-05	18.1818	2	0	0			NO	3' arm
92	mmu-mir-423	40023	6.57622	6.65756	5p		6.65756	2632	0.00649098	3.68541	97	73.431	1933	1.2218	489	YES	5' arm
92	mmu-mir-423	40023	92.202	93.3424	3p		6.65756	36902	0.0910069	23.1234	8533	45.6552	16848			YES	3' arm
321	mmu-mir-667	158	62.0253	94.2308	MATURE		5.76923	98	0.000241685	28.5714	28	0	0	34.1772	54	NO	3' arm
321	mmu-mir-667	158	3.79747	5.76923	STAR		5.76923	6	1.47971e-05	50	3	0	0			NO	5' arm
322	mmu-mir-208b	157	84.0764	97.7778	MATURE		2.22222	132	0.000325535	6.81818	9	38.4615	51	14.0127	22	NO	3' arm
322	mmu-mir-208b	157	1.91083	2.22222	STAR		2.22222	3	7.39853e-06	0	0	0	0			NO	5' arm
323	mmu-mir-669o	153	0.653595	100	5p		100	1	2.46618e-06	100	1	0	0	99.3464	152	NO	5' arm
323	mmu-mir-669o	153	0	0	3p		100	0	0	0	0	0	0			NO	3' arm
324	mmu-mir-698	153	9.15033	53.8462	MATURE		53.8462	14	3.45265e-05	71.4286	10	100	14	83.0065	127	NO	5' arm
324	mmu-mir-698	153	7.84314	46.1538	STAR		53.8462	12	2.95941e-05	0	0	0	0			NO	3' arm
325	mmu-mir-3100	152	14.4737	21.5686	5p		21.5686	22	5.42559e-05	22.7273	5	0	0	32.8947	50	NO	5' arm
325	mmu-mir-3100	152	52.6316	78.4314	3p		21.5686	80	0.000197294	51.25	41	50	40			NO	3' arm
326	mmu-mir-1224	151	6.62252	38.4615	MATURE		38.4615	10	2.46618e-05	70	7	100	10	82.7815	125	NO	5' arm
326	mmu-mir-1224	151	10.596	61.5385	STAR		38.4615	16	3.94588e-05	100	16	0	0			NO	3' arm
327	mmu-mir-709	148	54.0541	97.561	MATURE		97.561	80	0.000197294	82.5	66	77.2727	62	44.5946	66	NO	5' arm
327	mmu-mir-709	148	1.35135	2.43902	STAR		97.561	2	4.93235e-06	100	2	0	0			NO	3' arm
328	mmu-mir-3069	147	10.8844	12.1212	5p		12.1212	16	3.94588e-05	43.75	7	0	0	10.2041	15	NO	5' arm
328	mmu-mir-3069	147	78.9116	87.8788	3p		12.1212	116	0.000286077	8.62069	10	41.1765	48			NO	3' arm
329	mmu-mir-200b	146	68.4932	93.4579	MATURE		6.54206	100	0.000246618	0	0	47.0588	47	26.7123	39	NO	3' arm
329	mmu-mir-200b	146	4.79452	6.54206	STAR		6.54206	7	1.72632e-05	0	0	0	0			NO	5' arm
330	mmu-mir-1188	145	3.44828	11.9048	MATURE		11.9048	5	1.23309e-05	40	2	0	0	71.0345	103	NO	5' arm
330	mmu-mir-1188	145	25.5172	88.0952	STAR		11.9048	37	9.12485e-05	43.2432	16	0	0			NO	3' arm
331	mmu-mir-3089	145	4.13793	5.55556	5p		5.55556	6	1.47971e-05	100	6	0	0	25.5172	37	NO	5' arm
331	mmu-mir-3089	145	70.3448	94.4444	3p		5.55556	102	0.00025155	3.92157	4	27.2727	28			NO	3' arm
332	mmu-mir-672	145	28.2759	49.3976	MATURE		49.3976	41	0.000101113	7.31707	3	29.4118	12	42.7586	62	NO	5' arm
332	mmu-mir-672	145	28.9655	50.6024	STAR		49.3976	42	0.000103579	90.4762	38	85.7143	36			NO	3' arm
333	mmu-mir-1958	140	14.2857	74.0741	MATURE		74.0741	20	4.93235e-05	35	7	100	20	80.7143	113	NO	5' arm
333	mmu-mir-1958	140	5	25.9259	STAR		74.0741	7	1.72632e-05	100	7	0	0			NO	3' arm
334	mmu-mir-1969	138	75.3623	93.6937	MATURE		93.6937	104	0.000256482	6.73077	7	91.6667	95	19.5652	27	NO	5' arm
334	mmu-mir-1969	138	5.07246	6.30631	STAR		93.6937	7	1.72632e-05	85.7143	6	0	0			NO	3' arm
335	mmu-mir-374c	137	93.4307	94.8148	MATURE		94.8148	128	0.000315671	7.8125	10	30	38	1.45985	2	NO	5' arm
335	mmu-mir-374c	137	5.10949	5.18519	STAR		94.8148	7	1.72632e-05	85.7143	6	100	7			NO	3' arm
336	mmu-mir-669c	137	4.37956	8.57143	MATURE		8.57143	6	1.47971e-05	100	6	0	0	48.9051	67	NO	5' arm
336	mmu-mir-669c	137	46.7153	91.4286	STAR		8.57143	64	0.000157835	82.8125	53	0	0			NO	3' arm
337	mmu-mir-669p-1	137	0	-	MATURE		#DIV/0!	0	0	0	0	0	0	100	137	NO	5' arm
337	mmu-mir-669p-1	137	0	-	STAR		#DIV/0!	0	0	0	0	0	0			NO	3' arm
338	mmu-mir-412	134	6.71642	69.2308	5p		69.2308	9	2.21956e-05	0	0	0	0	90.2985	121	NO	5' arm
338	mmu-mir-412	134	2.98507	30.7692	3p		69.2308	4	9.86471e-06	0	0	0	0			NO	3' arm
339	mmu-mir-494	134	64.1791	97.7273	MATURE		2.27273	86	0.000212091	6.97674	6	76.4706	66	34.3284	46	NO	3' arm
339	mmu-mir-494	134	1.49254	2.27273	STAR		2.27273	2	4.93235e-06	100	2	0	0			NO	5' arm
340	mmu-mir-203	133	60.1504	96.3855	MATURE		3.61446	80	0.000197294	33.75	27	21.7391	17	37.594	50	NO	3' arm
340	mmu-mir-203	133	2.25564	3.61446	STAR		3.61446	3	7.39853e-06	33.3333	1	0	0			NO	5' arm
341	mmu-mir-1952	132	3.78788	14.2857	MATURE		14.2857	5	1.23309e-05	60	3	0	0	73.4848	97	NO	5' arm
341	mmu-mir-1952	132	22.7273	85.7143	STAR		14.2857	30	7.39853e-05	100	30	0	0			NO	3' arm
342	mmu-mir-1971	131	53.4351	100	MATURE		100	70	0.000172632	91.4286	64	100	70	46.5649	61	NO	5' arm
342	mmu-mir-1971	131	0	0	STAR		100	0	0	0	0	0	0			NO	3' arm
343	mmu-mir-691	131	3.05344	100	MATURE		100	4	9.86471e-06	100	4	0	0	96.9466	127	NO	5' arm
343	mmu-mir-691	131	0	0	STAR		100	0	0	0	0	0	0			NO	3' arm
344	mmu-mir-874	131	43.5115	52.7778	MATURE		47.2222	57	0.000140572	7.01754	4	66.6667	38	17.5573	23	NO	3' arm
344	mmu-mir-874	131	38.9313	47.2222	STAR		47.2222	51	0.000125775	1.96078	1	50	26			NO	5' arm
345	mmu-mir-190b	130	57.6923	84.2697	MATURE		84.2697	75	0.000184963	0	0	85.7143	64	31.5385	41	NO	5' arm
345	mmu-mir-190b	130	10.7692	15.7303	STAR		84.2697	14	3.45265e-05	0	0	0	0			NO	3' arm
346	mmu-mir-3103	126	52.381	95.6522	MATURE		4.34783	66	0.000162768	12.1212	8	72.7273	48	45.2381	57	NO	3' arm
346	mmu-mir-3103	126	2.38095	4.34783	STAR		4.34783	3	7.39853e-06	100	3	66.6667	2			NO	5' arm
347	mmu-mir-467g	126	7.93651	71.4286	MATURE		71.4286	10	2.46618e-05	100	10	0	0	88.8889	112	NO	5' arm
347	mmu-mir-467g	126	3.1746	28.5714	STAR		71.4286	4	9.86471e-06	100	4	0	0			NO	3' arm
348	mmu-mir-1928	125	84.8	100	MATURE		100	106	0.000261415	97.1698	103	100	106	15.2	19	NO	5' arm
348	mmu-mir-1928	125	0	0	STAR		100	0	0	0	0	0	0			NO	3' arm
349	mmu-mir-122	123	77.2358	88.785	MATURE		88.785	95	0.000234287	2.10526	2	76	72	13.0081	16	NO	5' arm
349	mmu-mir-122	123	9.7561	11.215	STAR		88.785	12	2.95941e-05	0	0	100	12			NO	3' arm
350	mmu-mir-471	121	37.1901	81.8182	5p		81.8182	45	0.000110978	2.22222	1	71.4286	32	54.5455	66	NO	5' arm
350	mmu-mir-471	121	8.26446	18.1818	3p		81.8182	10	2.46618e-05	0	0	0	0			NO	3' arm
351	mmu-mir-298	120	35	95.4545	MATURE		95.4545	42	0.000103579	38.0952	16	87.5	37	63.3333	76	NO	5' arm
351	mmu-mir-298	120	1.66667	4.54545	STAR		95.4545	2	4.93235e-06	50	1	0	0			NO	3' arm
352	mmu-mir-681	120	2.5	100	MATURE		100	3	7.39853e-06	66.6667	2	0	0	97.5	117	NO	5' arm
352	mmu-mir-681	120	0	0	STAR		100	0	0	0	0	0	0			NO	3' arm
204	mmu-mir-451	1024	95.1172	99.3878	MATURE		99.3878	974	0.00240206	2.46407	24	67.4157	657	4.29688	44	YES	5' arm
204	mmu-mir-451	1024	0.585938	0.612245	STAR		99.3878	6	1.47971e-05	100	6	0	0			YES	3' arm
354	mmu-mir-466l	116	1.72414	100	5p		100	2	4.93235e-06	100	2	0	0	98.2759	114	NO	5' arm
354	mmu-mir-466l	116	0	0	3p		100	0	0	0	0	0	0			NO	3' arm
355	mmu-mir-376c	114	15.7895	94.7368	MATURE		5.26316	18	4.43912e-05	22.2222	4	0	0	83.3333	95	NO	3' arm
355	mmu-mir-376c	114	0.877193	5.26316	STAR		5.26316	1	2.46618e-06	100	1	0	0			NO	5' arm
356	mmu-mir-1894	113	9.73451	68.75	5p		68.75	11	2.71279e-05	100	11	100	11	85.8407	97	NO	5' arm
356	mmu-mir-1894	113	4.42478	31.25	3p		68.75	5	1.23309e-05	80	4	0	0			NO	3' arm
357	mmu-mir-1960	113	28.3186	62.7451	MATURE		62.7451	32	7.89177e-05	62.5	20	75	24	54.8673	62	NO	5' arm
357	mmu-mir-1960	113	16.8142	37.2549	STAR		62.7451	19	4.68574e-05	84.2105	16	0	0			NO	3' arm
358	mmu-mir-380	111	72.0721	94.1176	5p		94.1176	80	0.000197294	13.75	11	43.75	35	23.4234	26	NO	5' arm
358	mmu-mir-380	111	4.5045	5.88235	3p		94.1176	5	1.23309e-05	40	2	0	0			NO	3' arm
359	mmu-mir-1963	110	83.6364	97.8723	MATURE		97.8723	92	0.000226888	1.08696	1	0	0	14.5455	16	NO	5' arm
359	mmu-mir-1963	110	1.81818	2.12766	STAR		97.8723	2	4.93235e-06	50	1	0	0			NO	3' arm
360	mmu-mir-582	110	50	94.8276	5p		94.8276	55	0.00013564	67.2727	37	50	28	47.2727	52	NO	5' arm
360	mmu-mir-582	110	2.72727	5.17241	3p		94.8276	3	7.39853e-06	100	3	0	0			NO	3' arm
361	mmu-mir-411	109	11.9266	27.0833	MATURE		27.0833	13	3.20603e-05	61.5385	8	33.3333	4	55.9633	61	NO	5' arm
361	mmu-mir-411	109	32.1101	72.9167	STAR		27.0833	35	8.63162e-05	8.57143	3	83.3333	29			NO	3' arm
362	mmu-mir-1931	107	48.5981	96.2963	MATURE		96.2963	52	0.000128241	51.9231	27	77.7778	40	49.5327	53	NO	5' arm
362	mmu-mir-1931	107	1.86916	3.7037	STAR		96.2963	2	4.93235e-06	100	2	0	0			NO	3' arm
198	mmu-mir-483	1098	63.2969	69.0855	MATURE		69.0855	695	0.00171399	93.6691	651	74.3421	517	8.37887	92	YES	5' arm
198	mmu-mir-483	1098	28.3242	30.9145	STAR		69.0855	311	0.000766981	50.4823	157	92.9825	289			YES	3' arm
364	mmu-mir-466h	104	7.69231	24.2424	5p		24.2424	8	1.97294e-05	87.5	7	0	0	68.2692	71	NO	5' arm
364	mmu-mir-466h	104	24.0385	75.7576	3p		24.2424	25	6.16544e-05	92	23	100	25			NO	3' arm
365	mmu-mir-299	103	5.82524	6	MATURE		94	6	1.47971e-05	66.6667	4	100	6	2.91262	3	NO	3' arm
365	mmu-mir-299	103	91.2621	94	STAR		94	94	0.000231821	42.5532	40	40	38			NO	5' arm
366	mmu-mir-546	103	5.82524	54.5455	MATURE		54.5455	6	1.47971e-05	100	6	100	6	89.3204	92	NO	5' arm
366	mmu-mir-546	103	4.85437	45.4545	STAR		54.5455	5	1.23309e-05	60	3	0	0			NO	3' arm
367	mmu-mir-3081	102	6.86275	58.3333	MATURE		41.6667	7	1.72632e-05	100	7	0	0	88.2353	90	NO	3' arm
367	mmu-mir-3081	102	4.90196	41.6667	STAR		41.6667	5	1.23309e-05	0	0	0	0			NO	5' arm
368	mmu-mir-3071	101	2.9703	11.5385	MATURE		11.5385	3	7.39853e-06	33.3333	1	0	0	74.2574	75	NO	5' arm
368	mmu-mir-3071	101	22.7723	88.4615	STAR		11.5385	23	5.67221e-05	95.6522	22	0	0			NO	3' arm
369	mmu-mir-3104	100	6	100	5p		100	6	1.47971e-05	83.3333	5	0	0	94	94	NO	5' arm
369	mmu-mir-3104	100	0	0	3p		100	0	0	0	0	0	0			NO	3' arm
370	mmu-mir-466j	99	0	-	MATURE		#DIV/0!	0	0	0	0	0	0	100	99	NO	5' arm
370	mmu-mir-466j	99	0	-	STAR		#DIV/0!	0	0	0	0	0	0			NO	3' arm
371	mmu-mir-495	98	67.3469	74.1573	MATURE		25.8427	66	0.000162768	21.2121	14	42.8571	28	9.18367	9	NO	3' arm
371	mmu-mir-495	98	23.4694	25.8427	STAR		25.8427	23	5.67221e-05	100	23	0	0			NO	5' arm
372	mmu-mir-329	97	62.8866	89.7059	MATURE		10.2941	61	0.000150437	8.19672	5	50	31	29.8969	29	NO	3' arm
372	mmu-mir-329	97	7.21649	10.2941	STAR		10.2941	7	1.72632e-05	100	7	0	0			NO	5' arm
373	mmu-mir-467h	97	4.12371	36.3636	MATURE		36.3636	4	9.86471e-06	100	4	0	0	88.6598	86	NO	5' arm
373	mmu-mir-467h	97	7.21649	63.6364	STAR		36.3636	7	1.72632e-05	57.1429	4	0	0			NO	3' arm
374	mmu-mir-694	97	3.09278	42.8571	MATURE		42.8571	3	7.39853e-06	100	3	100	3	92.7835	90	NO	5' arm
374	mmu-mir-694	97	4.12371	57.1429	STAR		42.8571	4	9.86471e-06	0	0	0	0			NO	3' arm
36	mmu-mir-484	258742	99.9517	99.9992	MATURE		99.9992	258617	0.637795	0.986401	2551	36.2534	93758	0.0475377	123	YES	5' arm
36	mmu-mir-484	258742	0.000772971	0.000773338	STAR		99.9992	2	4.93235e-06	100	2	0	0			YES	3' arm
376	mmu-mir-3075	94	54.2553	73.913	MATURE		73.913	51	0.000125775	7.84314	4	84.2105	43	26.5957	25	NO	5' arm
376	mmu-mir-3075	94	19.1489	26.087	STAR		73.913	18	4.43912e-05	0	0	33.3333	6			NO	3' arm
377	mmu-mir-804	92	3.26087	37.5	MATURE		37.5	3	7.39853e-06	100	3	100	3	91.3043	84	NO	5' arm
377	mmu-mir-804	92	5.43478	62.5	STAR		37.5	5	1.23309e-05	80	4	0	0			NO	3' arm
378	mmu-mir-1936	91	4.3956	6.06061	MATURE		6.06061	4	9.86471e-06	100	4	0	0	27.4725	25	NO	5' arm
378	mmu-mir-1936	91	68.1319	93.9394	STAR		6.06061	62	0.000152903	100	62	0	0			NO	3' arm
99	mmu-mir-486	32929	90.3489	90.8012	MATURE		90.8012	29751	0.0733712	1.07559	320	75.6329	22502	0.498041	164	YES	5' arm
99	mmu-mir-486	32929	9.15303	9.19884	STAR		90.8012	3014	0.00743306	3.91506	118	64.526	1945			YES	3' arm
380	mmu-mir-346	90	2.22222	50	MATURE		50	2	4.93235e-06	50	1	0	0	95.5556	86	NO	5' arm
380	mmu-mir-346	90	2.22222	50	STAR		50	2	4.93235e-06	50	1	0	0			NO	3' arm
381	mmu-mir-693	89	53.9326	76.1905	5p		76.1905	48	0.000118376	12.5	6	46.6667	22	29.2135	26	NO	5' arm
381	mmu-mir-693	89	16.8539	23.8095	3p		76.1905	15	3.69927e-05	33.3333	5	66.6667	10			NO	3' arm
382	mmu-mir-719	89	0	-	MATURE		#DIV/0!	0	0	0	0	0	0	100	89	NO	5' arm
382	mmu-mir-719	89	0	-	STAR		#DIV/0!	0	0	0	0	0	0			NO	3' arm
383	mmu-mir-196a-1	88	42.0455	84.0909	MATURE		15.9091	37	9.12485e-05	35.1351	13	90	33	50	44	NO	3' arm
383	mmu-mir-196a-1	88	7.95455	15.9091	STAR		15.9091	7	1.72632e-05	85.7143	6	0	0			NO	5' arm
384	mmu-mir-3474	87	21.8391	24.0506	MATURE		24.0506	19	4.68574e-05	57.8947	11	10	2	9.1954	8	NO	5' arm
384	mmu-mir-3474	87	68.9655	75.9494	STAR		24.0506	60	0.000147971	11.6667	7	0	0			NO	3' arm
385	mmu-mir-708	86	39.5349	73.913	MATURE		73.913	34	8.385e-05	5.88235	2	0	0	46.5116	40	NO	5' arm
385	mmu-mir-708	86	13.9535	26.087	STAR		73.913	12	2.95941e-05	33.3333	4	16.6667	2			NO	3' arm
386	mmu-mir-3105	85	47.0588	70.1754	5p		70.1754	40	9.86471e-05	17.5	7	66.6667	27	32.9412	28	NO	5' arm
386	mmu-mir-3105	85	20	29.8246	3p		70.1754	17	4.1925e-05	5.88235	1	0	0			NO	3' arm
387	mmu-mir-3110	85	43.5294	90.2439	MATURE		90.2439	37	9.12485e-05	18.9189	7	85.7143	32	51.7647	44	NO	5' arm
387	mmu-mir-3110	85	4.70588	9.7561	STAR		90.2439	4	9.86471e-06	100	4	0	0			NO	3' arm
63	mmu-mir-497	88664	86.6394	86.8461	MATURE		86.8461	76818	0.189447	2.01645	1549	94.4812	72579	0.237977	211	YES	5' arm
63	mmu-mir-497	88664	13.1226	13.1539	STAR		86.8461	11635	0.028694	77.5419	9022	90.868	10572			YES	3' arm
258	mmu-mir-499	343	79.0087	83.9009	MATURE		83.9009	271	0.000668334	16.9742	46	60.4651	164	5.8309	20	YES	5' arm
258	mmu-mir-499	343	15.1603	16.0991	STAR		83.9009	52	0.000128241	78.8462	41	57.1429	30			YES	3' arm
390	mmu-mir-489	84	1.19048	33.3333	MATURE		33.3333	1	2.46618e-06	100	1	0	0	96.4286	81	NO	5' arm
390	mmu-mir-489	84	2.38095	66.6667	STAR		33.3333	2	4.93235e-06	0	0	0	0			NO	3' arm
391	mmu-mir-496	84	2.38095	3.125	MATURE		96.875	2	4.93235e-06	0	0	0	0	23.8095	20	NO	3' arm
391	mmu-mir-496	84	73.8095	96.875	STAR		96.875	62	0.000152903	0	0	0	0			NO	5' arm
392	mmu-mir-207	82	31.7073	76.4706	MATURE		76.4706	26	6.41206e-05	96.1538	25	0	0	58.5366	48	NO	5' arm
392	mmu-mir-207	82	9.7561	23.5294	STAR		76.4706	8	1.97294e-05	100	8	0	0			NO	3' arm
65	mmu-mir-574	84906	43.9333	44.0152	5p		44.0152	37302	0.0919933	1.17152	437	73.7057	27494	0.186088	158	YES	5' arm
65	mmu-mir-574	84906	55.8806	55.9848	3p		44.0152	47446	0.11701	1.49012	707	58.7353	27868			YES	3' arm
394	mmu-mir-3094	82	20.7317	25.3731	MATURE		25.3731	17	4.1925e-05	70.5882	12	0	0	18.2927	15	NO	5' arm
394	mmu-mir-3094	82	60.9756	74.6269	STAR		25.3731	50	0.000123309	6	3	60	30			NO	3' arm
395	mmu-mir-449c	82	4.87805	80	MATURE		80	4	9.86471e-06	50	2	0	0	93.9024	77	NO	5' arm
395	mmu-mir-449c	82	1.21951	20	STAR		80	1	2.46618e-06	100	1	0	0			NO	3' arm
313	mmu-mir-705	168	53.5714	90	MATURE		90	90	0.000221956	20	18	0	0	40.4762	68	YES	5' arm
313	mmu-mir-705	168	5.95238	10	STAR		90	10	2.46618e-05	70	7	0	0			YES	3' arm
397	mmu-mir-134	79	63.2911	81.9672	MATURE		81.9672	50	0.000123309	6	3	0	0	22.7848	18	NO	5' arm
397	mmu-mir-134	79	13.9241	18.0328	STAR		81.9672	11	2.71279e-05	18.1818	2	100	11			NO	3' arm
398	mmu-mir-488	79	8.86076	63.6364	MATURE		36.3636	7	1.72632e-05	100	7	0	0	86.0759	68	NO	3' arm
398	mmu-mir-488	79	5.06329	36.3636	STAR		36.3636	4	9.86471e-06	100	4	0	0			NO	5' arm
399	mmu-mir-1967	77	9.09091	22.5806	MATURE		22.5806	7	1.72632e-05	57.1429	4	0	0	59.7403	46	NO	5' arm
399	mmu-mir-1967	77	31.1688	77.4194	STAR		22.5806	24	5.91882e-05	29.1667	7	0	0			NO	3' arm
212	mmu-mir-711	936	0.747863	63.6364	MATURE		63.6364	7	1.72632e-05	85.7143	6	16.6667	1	98.8248	925	YES	5' arm
212	mmu-mir-711	936	0.42735	36.3636	STAR		63.6364	4	9.86471e-06	100	4	0	0			YES	3' arm
401	mmu-mir-3083	76	6.57895	7.04225	MATURE		7.04225	5	1.23309e-05	40	2	100	5	6.57895	5	NO	5' arm
401	mmu-mir-3083	76	86.8421	92.9577	STAR		7.04225	66	0.000162768	100	66	0	0			NO	3' arm
402	mmu-mir-873	76	19.7368	78.9474	MATURE		78.9474	15	3.69927e-05	73.3333	11	100	15	75	57	NO	5' arm
402	mmu-mir-873	76	5.26316	21.0526	STAR		78.9474	4	9.86471e-06	100	4	0	0			NO	3' arm
403	mmu-mir-1186b	75	22.6667	77.2727	MATURE		77.2727	17	4.1925e-05	88.2353	15	83.3333	14	70.6667	53	NO	5' arm
403	mmu-mir-1186b	75	6.66667	22.7273	STAR		77.2727	5	1.23309e-05	80	4	0	0			NO	3' arm
404	mmu-mir-1199	75	46.6667	71.4286	MATURE		71.4286	35	8.63162e-05	20	7	40	14	34.6667	26	NO	5' arm
404	mmu-mir-1199	75	18.6667	28.5714	STAR		71.4286	14	3.45265e-05	7.14286	1	100	14			NO	3' arm
405	mmu-mir-141	75	50.6667	88.3721	MATURE		11.6279	38	9.37147e-05	13.1579	5	66.6667	25	42.6667	32	NO	3' arm
405	mmu-mir-141	75	6.66667	11.6279	STAR		11.6279	5	1.23309e-05	60	3	0	0			NO	5' arm
406	mmu-mir-297a-1	75	1.33333	100	MATURE		100	1	2.46618e-06	100	1	0	0	98.6667	74	NO	5' arm
406	mmu-mir-297a-1	75	0	0	STAR		100	0	0	0	0	0	0			NO	3' arm
407	mmu-mir-3086	75	2.66667	18.1818	5p		18.1818	2	4.93235e-06	0	0	0	0	85.3333	64	NO	5' arm
407	mmu-mir-3086	75	12	81.8182	3p		18.1818	9	2.21956e-05	0	0	0	0			NO	3' arm
408	mmu-mir-382	75	44	56.8966	MATURE		56.8966	33	8.13838e-05	12.1212	4	75	25	22.6667	17	NO	5' arm
408	mmu-mir-382	75	33.3333	43.1034	STAR		56.8966	25	6.16544e-05	100	25	0	0			NO	3' arm
409	mmu-mir-3109	72	0	-	MATURE		#DIV/0!	0	0	0	0	0	0	100	72	NO	3' arm
409	mmu-mir-3109	72	0	-	STAR		#DIV/0!	0	0	0	0	0	0			NO	5' arm
410	mmu-mir-758	72	15.2778	73.3333	MATURE		26.6667	11	2.71279e-05	90.9091	10	0	0	79.1667	57	NO	3' arm
410	mmu-mir-758	72	5.55556	26.6667	STAR		26.6667	4	9.86471e-06	75	3	0	0			NO	5' arm
411	mmu-mir-294	71	2.8169	100	MATURE		0	2	4.93235e-06	50	1	0	0	97.1831	69	NO	3' arm
411	mmu-mir-294	71	0	0	STAR		0	0	0	0	0	0	0			NO	5' arm
412	mmu-mir-654	70	1.42857	10	5p		10	1	2.46618e-06	100	1	0	0	85.7143	60	NO	5' arm
412	mmu-mir-654	70	12.8571	90	3p		10	9	2.21956e-05	11.1111	1	0	0			NO	3' arm
413	mmu-mir-3080	69	7.24638	83.3333	5p		83.3333	5	1.23309e-05	100	5	0	0	91.3043	63	NO	5' arm
413	mmu-mir-3080	69	1.44928	16.6667	3p		83.3333	1	2.46618e-06	0	0	0	0			NO	3' arm
414	mmu-mir-1190	68	7.35294	55.5556	MATURE		55.5556	5	1.23309e-05	80	4	0	0	86.7647	59	NO	5' arm
414	mmu-mir-1190	68	5.88235	44.4444	STAR		55.5556	4	9.86471e-06	100	4	0	0			NO	3' arm
415	mmu-mir-3065	68	23.5294	72.7273	MATURE		72.7273	16	3.94588e-05	18.75	3	0	0	67.6471	46	NO	5' arm
415	mmu-mir-3065	68	8.82353	27.2727	STAR		72.7273	6	1.47971e-05	100	6	0	0			NO	3' arm
416	mmu-mir-1932	67	17.9104	80	MATURE		80	12	2.95941e-05	25	3	75	9	77.6119	52	NO	5' arm
416	mmu-mir-1932	67	4.47761	20	STAR		80	3	7.39853e-06	66.6667	2	0	0			NO	3' arm
417	mmu-mir-1956	67	70.1493	85.4545	MATURE		85.4545	47	0.00011591	76.5957	36	100	47	17.9104	12	NO	5' arm
417	mmu-mir-1956	67	11.9403	14.5455	STAR		85.4545	8	1.97294e-05	87.5	7	0	0			NO	3' arm
418	mmu-mir-205	67	62.6866	89.3617	MATURE		89.3617	42	0.000103579	19.0476	8	50	21	29.8507	20	NO	5' arm
418	mmu-mir-205	67	7.46269	10.6383	STAR		89.3617	5	1.23309e-05	100	5	0	0			NO	3' arm
419	mmu-mir-547	67	53.7313	100	MATURE		0	36	8.87824e-05	8.33333	3	50	18	46.2687	31	NO	3' arm
419	mmu-mir-547	67	0	0	STAR		0	0	0	0	0	0	0			NO	5' arm
420	mmu-mir-434	66	7.57576	50	5p		50	5	1.23309e-05	80	4	0	0	84.8485	56	NO	5' arm
420	mmu-mir-434	66	7.57576	50	3p		50	5	1.23309e-05	100	5	0	0			NO	3' arm
421	mmu-mir-1247	65	6.15385	66.6667	MATURE		66.6667	4	9.86471e-06	50	2	100	4	90.7692	59	NO	5' arm
421	mmu-mir-1247	65	3.07692	33.3333	STAR		66.6667	2	4.93235e-06	50	1	0	0			NO	3' arm
422	mmu-mir-466m	65	6.15385	18.1818	5p		18.1818	4	9.86471e-06	100	4	0	0	66.1538	43	NO	5' arm
422	mmu-mir-466m	65	27.6923	81.8182	3p		18.1818	18	4.43912e-05	16.6667	3	0	0			NO	3' arm
423	mmu-mir-200c	64	37.5	82.7586	MATURE		17.2414	24	5.91882e-05	25	6	50	12	54.6875	35	NO	3' arm
423	mmu-mir-200c	64	7.8125	17.2414	STAR		17.2414	5	1.23309e-05	40	2	0	0			NO	5' arm
424	mmu-mir-375	61	47.541	87.8788	MATURE		12.1212	29	7.15191e-05	3.44828	1	0	0	45.9016	28	NO	3' arm
424	mmu-mir-375	61	6.55738	12.1212	STAR		12.1212	4	9.86471e-06	75	3	0	0			NO	5' arm
425	mmu-mir-1906-1	60	23.3333	43.75	MATURE		43.75	14	3.45265e-05	92.8571	13	16.6667	2	46.6667	28	NO	5' arm
425	mmu-mir-1906-1	60	30	56.25	STAR		43.75	18	4.43912e-05	100	18	0	0			NO	3' arm
426	mmu-mir-3070b	60	25	88.2353	5p		88.2353	15	3.69927e-05	93.3333	14	0	0	71.6667	43	NO	5' arm
426	mmu-mir-3070b	60	3.33333	11.7647	3p		88.2353	2	4.93235e-06	100	2	0	0			NO	3' arm
427	mmu-mir-216b	58	1.72414	25	MATURE		25	1	2.46618e-06	0	0	0	0	93.1034	54	NO	5' arm
427	mmu-mir-216b	58	5.17241	75	STAR		25	3	7.39853e-06	0	0	0	0			NO	3' arm
428	mmu-mir-466d	58	1.72414	100	5p		100	1	2.46618e-06	100	1	0	0	98.2759	57	NO	5' arm
428	mmu-mir-466d	58	0	0	3p		100	0	0	0	0	0	0			NO	3' arm
429	mmu-mir-465a	57	68.4211	90.6977	5p		90.6977	39	9.61809e-05	5.12821	2	75	29	24.5614	14	NO	5' arm
429	mmu-mir-465a	57	7.01754	9.30233	3p		90.6977	4	9.86471e-06	100	4	0	0			NO	3' arm
430	mmu-mir-1970	56	46.4286	89.6552	MATURE		89.6552	26	6.41206e-05	19.2308	5	0	0	48.2143	27	NO	5' arm
430	mmu-mir-1970	56	5.35714	10.3448	STAR		89.6552	3	7.39853e-06	100	3	0	0			NO	3' arm
431	mmu-mir-302b	56	71.4286	86.9565	MATURE		13.0435	40	9.86471e-05	95	38	0	0	17.8571	10	NO	3' arm
431	mmu-mir-302b	56	10.7143	13.0435	STAR		13.0435	6	1.47971e-05	100	6	0	0			NO	5' arm
432	mmu-mir-469	56	7.14286	30.7692	MATURE		30.7692	4	9.86471e-06	50	2	0	0	76.7857	43	NO	5' arm
432	mmu-mir-469	56	16.0714	69.2308	STAR		30.7692	9	2.21956e-05	88.8889	8	0	0			NO	3' arm
433	mmu-mir-682	55	25.4545	100	MATURE		100	14	3.45265e-05	85.7143	12	0	0	74.5455	41	NO	5' arm
433	mmu-mir-682	55	0	0	STAR		100	0	0	0	0	0	0			NO	3' arm
434	mmu-mir-763	55	16.3636	75	MATURE		75	9	2.21956e-05	66.6667	6	0	0	78.1818	43	NO	5' arm
434	mmu-mir-763	55	5.45455	25	STAR		75	3	7.39853e-06	100	3	0	0			NO	3' arm
435	mmu-mir-1907	54	18.5185	83.3333	MATURE		83.3333	10	2.46618e-05	100	10	0	0	77.7778	42	NO	5' arm
435	mmu-mir-1907	54	3.7037	16.6667	STAR		83.3333	2	4.93235e-06	100	2	0	0			NO	3' arm
436	mmu-mir-344c	54	25.9259	70	MATURE		30	14	3.45265e-05	57.1429	8	0	0	62.963	34	NO	3' arm
436	mmu-mir-344c	54	11.1111	30	STAR		30	6	1.47971e-05	0	0	0	0			NO	5' arm
437	mmu-mir-466c-1	54	57.4074	91.1765	MATURE		91.1765	31	7.64515e-05	12.9032	4	0	0	37.037	20	NO	5' arm
437	mmu-mir-466c-1	54	5.55556	8.82353	STAR		91.1765	3	7.39853e-06	33.3333	1	0	0			NO	3' arm
438	mmu-mir-3112	53	7.54717	16	MATURE		16	4	9.86471e-06	50	2	100	4	52.8302	28	NO	5' arm
438	mmu-mir-3112	53	39.6226	84	STAR		16	21	5.17897e-05	52.381	11	0	0			NO	3' arm
439	mmu-mir-343	53	13.2075	70	MATURE		70	7	1.72632e-05	100	7	100	7	81.1321	43	NO	5' arm
439	mmu-mir-343	53	5.66038	30	STAR		70	3	7.39853e-06	100	3	0	0			NO	3' arm
440	mmu-mir-344-1	53	24.5283	65	MATURE		35	13	3.20603e-05	15.3846	2	0	0	62.2642	33	NO	3' arm
440	mmu-mir-344-1	53	13.2075	35	STAR		35	7	1.72632e-05	100	7	0	0			NO	5' arm
441	mmu-mir-1893	52	7.69231	80	MATURE		80	4	9.86471e-06	100	4	0	0	90.3846	47	NO	5' arm
441	mmu-mir-1893	52	1.92308	20	STAR		80	1	2.46618e-06	0	0	0	0			NO	3' arm
442	mmu-mir-1941	52	7.69231	20	5p		20	4	9.86471e-06	25	1	0	0	61.5385	32	NO	5' arm
442	mmu-mir-1941	52	30.7692	80	3p		20	16	3.94588e-05	6.25	1	25	4			NO	3' arm
443	mmu-mir-695	52	3.84615	40	MATURE		40	2	4.93235e-06	100	2	0	0	90.3846	47	NO	5' arm
443	mmu-mir-695	52	5.76923	60	STAR		40	3	7.39853e-06	0	0	0	0			NO	3' arm
444	mmu-mir-1950	51	41.1765	48.8372	MATURE		48.8372	21	5.17897e-05	14.2857	3	83.3333	18	15.6863	8	NO	5' arm
444	mmu-mir-1950	51	43.1373	51.1628	STAR		48.8372	22	5.42559e-05	100	22	0	0			NO	3' arm
445	mmu-mir-302a	51	54.902	93.3333	MATURE		6.66667	28	6.9053e-05	82.1429	23	0	0	41.1765	21	NO	3' arm
445	mmu-mir-302a	51	3.92157	6.66667	STAR		6.66667	2	4.93235e-06	100	2	0	0			NO	5' arm
446	mmu-mir-432	51	1.96078	25	MATURE		25	1	2.46618e-06	100	1	0	0	92.1569	47	NO	5' arm
446	mmu-mir-432	51	5.88235	75	STAR		25	3	7.39853e-06	0	0	0	0			NO	3' arm
447	mmu-mir-1962	50	2	11.1111	MATURE		11.1111	1	2.46618e-06	100	1	0	0	82	41	NO	5' arm
447	mmu-mir-1962	50	16	88.8889	STAR		11.1111	8	1.97294e-05	62.5	5	0	0			NO	3' arm
448	mmu-mir-679	50	10	55.5556	5p		55.5556	5	1.23309e-05	100	5	0	0	82	41	NO	5' arm
448	mmu-mir-679	50	8	44.4444	3p		55.5556	4	9.86471e-06	50	2	0	0			NO	3' arm
449	mmu-mir-2861	49	2.04082	6.66667	MATURE		6.66667	1	2.46618e-06	100	1	0	0	69.3878	34	NO	5' arm
449	mmu-mir-2861	49	28.5714	93.3333	STAR		6.66667	14	3.45265e-05	14.2857	2	0	0			NO	3' arm
450	mmu-mir-3090	49	0	-	MATURE		#DIV/0!	0	0	0	0	0	0	100	49	NO	3' arm
450	mmu-mir-3090	49	0	-	STAR		#DIV/0!	0	0	0	0	0	0			NO	5' arm
451	mmu-mir-669d	49	4.08163	66.6667	MATURE		66.6667	2	4.93235e-06	50	1	0	0	93.8776	46	NO	5' arm
451	mmu-mir-669d	49	2.04082	33.3333	STAR		66.6667	1	2.46618e-06	0	0	0	0			NO	3' arm
452	mmu-mir-761	49	14.2857	87.5	MATURE		87.5	7	1.72632e-05	71.4286	5	0	0	83.6735	41	NO	5' arm
452	mmu-mir-761	49	2.04082	12.5	STAR		87.5	1	2.46618e-06	100	1	0	0			NO	3' arm
538	mmu-mir-762	23	34.7826	72.7273	MATURE		72.7273	8	1.97294e-05	37.5	3	100	8	52.1739	12	YES	5' arm
538.5	mmu-mir-762	23	13.0435	27.2727	STAR		72.7273	3	7.39853e-06	100	3	0	0			YES	3' arm
454	mmu-mir-3085	48	4.16667	22.2222	5p		22.2222	2	4.93235e-06	100	2	0	0	81.25	39	NO	5' arm
454	mmu-mir-3085	48	14.5833	77.7778	3p		22.2222	7	1.72632e-05	100	7	100	7			NO	3' arm
455	mmu-mir-1940	47	19.1489	52.9412	MATURE		52.9412	9	2.21956e-05	55.5556	5	0	0	63.8298	30	NO	5' arm
455	mmu-mir-1940	47	17.0213	47.0588	STAR		52.9412	8	1.97294e-05	0	0	0	0			NO	3' arm
456	mmu-mir-216a	47	8.51064	20	MATURE		20	4	9.86471e-06	100	4	0	0	57.4468	27	NO	5' arm
456	mmu-mir-216a	47	34.0426	80	STAR		20	16	3.94588e-05	100	16	0	0			NO	3' arm
457	mmu-mir-323	47	2.12766	3.57143	5p		3.57143	1	2.46618e-06	100	1	0	0	40.4255	19	NO	5' arm
457	mmu-mir-323	47	57.4468	96.4286	3p		3.57143	27	6.65868e-05	7.40741	2	18.1818	5			NO	3' arm
458	mmu-mir-466o	47	10.6383	55.5556	5p		55.5556	5	1.23309e-05	80	4	0	0	80.8511	38	NO	5' arm
458	mmu-mir-466o	47	8.51064	44.4444	3p		55.5556	4	9.86471e-06	75	3	0	0			NO	3' arm
459	mmu-mir-493	47	48.9362	88.4615	MATURE		11.5385	23	5.67221e-05	17.3913	4	0	0	44.6809	21	NO	3' arm
459	mmu-mir-493	47	6.38298	11.5385	STAR		11.5385	3	7.39853e-06	0	0	100	3			NO	5' arm
460	mmu-mir-669b	47	6.38298	23.0769	MATURE		23.0769	3	7.39853e-06	33.3333	1	0	0	72.3404	34	NO	5' arm
460	mmu-mir-669b	47	21.2766	76.9231	STAR		23.0769	10	2.46618e-05	0	0	0	0			NO	3' arm
461	mmu-mir-770	47	42.5532	90.9091	5p		90.9091	20	4.93235e-05	95	19	0	0	53.1915	25	NO	5' arm
461	mmu-mir-770	47	4.25532	9.09091	3p		90.9091	2	4.93235e-06	100	2	0	0			NO	3' arm
462	mmu-mir-543	46	71.7391	100	MATURE		0	33	8.13838e-05	9.09091	3	42.8571	14	28.2609	13	NO	3' arm
462	mmu-mir-543	46	0	0	STAR		0	0	0	0	0	0	0			NO	5' arm
463	mmu-mir-675	46	6.52174	15	5p		15	3	7.39853e-06	66.6667	2	0	0	56.5217	26	NO	5' arm
463	mmu-mir-675	46	36.9565	85	3p		15	17	4.1925e-05	0	0	100	17			NO	3' arm
464	mmu-mir-297b	45	8.88889	40	5p		40	4	9.86471e-06	75	3	100	4	77.7778	35	NO	5' arm
464	mmu-mir-297b	45	13.3333	60	3p		40	6	1.47971e-05	50	3	0	0			NO	3' arm
465	mmu-mir-325	45	2.22222	33.3333	MATURE		66.6667	1	2.46618e-06	100	1	0	0	93.3333	42	NO	3' arm
465	mmu-mir-325	45	4.44444	66.6667	STAR		66.6667	2	4.93235e-06	50	1	0	0			NO	5' arm
466	mmu-mir-384	45	8.88889	57.1429	5p		57.1429	4	9.86471e-06	0	0	0	0	84.4444	38	NO	5' arm
466	mmu-mir-384	45	6.66667	42.8571	3p		57.1429	3	7.39853e-06	0	0	0	0			NO	3' arm
467	mmu-mir-686	45	4.44444	50	MATURE		50	2	4.93235e-06	100	2	0	0	91.1111	41	NO	5' arm
467	mmu-mir-686	45	4.44444	50	STAR		50	2	4.93235e-06	50	1	0	0			NO	3' arm
468	mmu-mir-876	45	6.66667	50	5p		50	3	7.39853e-06	66.6667	2	0	0	86.6667	39	NO	5' arm
468	mmu-mir-876	45	6.66667	50	3p		50	3	7.39853e-06	33.3333	1	0	0			NO	3' arm
469	mmu-mir-3070a	44	2.27273	6.25	MATURE		93.75	1	2.46618e-06	100	1	0	0	63.6364	28	NO	3' arm
469	mmu-mir-3070a	44	34.0909	93.75	STAR		93.75	15	3.69927e-05	80	12	0	0			NO	5' arm
470	mmu-mir-369	44	43.1818	52.7778	5p		52.7778	19	4.68574e-05	0	0	0	0	18.1818	8	NO	5' arm
470	mmu-mir-369	44	38.6364	47.2222	3p		52.7778	17	4.1925e-05	0	0	0	0			NO	3' arm
471	mmu-mir-376a	44	20.4545	56.25	MATURE		43.75	9	2.21956e-05	0	0	100	9	63.6364	28	NO	3' arm
471	mmu-mir-376a	44	15.9091	43.75	STAR		43.75	7	1.72632e-05	0	0	0	0			NO	5' arm
472	mmu-mir-466b-1	44	11.3636	62.5	MATURE		62.5	5	1.23309e-05	80	4	0	0	81.8182	36	NO	5' arm
472	mmu-mir-466b-1	44	6.81818	37.5	STAR		62.5	3	7.39853e-06	33.3333	1	0	0			NO	3' arm
473	mmu-mir-466g	44	50	100	MATURE		100	22	5.42559e-05	77.2727	17	0	0	50	22	NO	5' arm
473	mmu-mir-466g	44	0	0	STAR		100	0	0	0	0	0	0			NO	3' arm
474	mmu-mir-485	44	4.54545	18.1818	MATURE		18.1818	2	4.93235e-06	100	2	0	0	75	33	NO	5' arm
474	mmu-mir-485	44	20.4545	81.8182	STAR		18.1818	9	2.21956e-05	88.8889	8	0	0			NO	3' arm
475	mmu-mir-669a-1	44	2.27273	100	MATURE		100	1	2.46618e-06	0	0	0	0	97.7273	43	NO	5' arm
475	mmu-mir-669a-1	44	0	0	STAR		100	0	0	0	0	0	0			NO	3' arm
476	mmu-mir-540	43	27.907	80	5p		80	12	2.95941e-05	100	12	0	0	65.1163	28	NO	5' arm
476	mmu-mir-540	43	6.97674	20	3p		80	3	7.39853e-06	100	3	100	3			NO	3' arm
477	mmu-mir-653	43	4.65116	25	MATURE		25	2	4.93235e-06	100	2	0	0	81.3953	35	NO	5' arm
477	mmu-mir-653	43	13.9535	75	STAR		25	6	1.47971e-05	33.3333	2	0	0			NO	3' arm
478	mmu-mir-1945	42	21.4286	100	MATURE		100	9	2.21956e-05	0	0	25	2	78.5714	33	NO	5' arm
478	mmu-mir-1945	42	0	0	STAR		100	0	0	0	0	0	0			NO	3' arm
479	mmu-mir-302d	41	58.5366	96	MATURE		4	24	5.91882e-05	29.1667	7	25	6	39.0244	16	NO	3' arm
479	mmu-mir-302d	41	2.43902	4	STAR		4	1	2.46618e-06	100	1	0	0			NO	5' arm
480	mmu-mir-452	41	17.0732	29.1667	5p		29.1667	7	1.72632e-05	71.4286	5	0	0	41.4634	17	NO	5' arm
480	mmu-mir-452	41	41.4634	70.8333	3p		29.1667	17	4.1925e-05	94.1176	16	0	0			NO	3' arm
481	mmu-mir-692-1	41	0	-	MATURE		#DIV/0!	0	0	0	0	0	0	100	41	NO	5' arm
481	mmu-mir-692-1	41	0	-	STAR		#DIV/0!	0	0	0	0	0	0			NO	3' arm
482	mmu-mir-767	41	21.9512	69.2308	MATURE		69.2308	9	2.21956e-05	100	9	75	7	68.2927	28	NO	5' arm
482	mmu-mir-767	41	9.7561	30.7692	STAR		69.2308	4	9.86471e-06	25	1	0	0			NO	3' arm
483	mmu-mir-875	41	2.43902	16.6667	5p		16.6667	1	2.46618e-06	100	1	0	0	85.3659	35	NO	5' arm
483	mmu-mir-875	41	12.1951	83.3333	3p		16.6667	5	1.23309e-05	60	3	100	5			NO	3' arm
484	mmu-mir-467c	40	7.5	33.3333	MATURE		33.3333	3	7.39853e-06	100	3	0	0	77.5	31	NO	5' arm
484	mmu-mir-467c	40	15	66.6667	STAR		33.3333	6	1.47971e-05	100	6	0	0			NO	3' arm
485	mmu-mir-468	40	7.5	75	MATURE		75	3	7.39853e-06	100	3	0	0	90	36	NO	5' arm
485	mmu-mir-468	40	2.5	25	STAR		75	1	2.46618e-06	100	1	0	0			NO	3' arm
486	mmu-mir-551b	40	22.5	52.9412	MATURE		47.0588	9	2.21956e-05	22.2222	2	33.3333	3	57.5	23	NO	3' arm
486	mmu-mir-551b	40	20	47.0588	STAR		47.0588	8	1.97294e-05	75	6	0	0			NO	5' arm
487	mmu-mir-599	40	2.5	25	MATURE		25	1	2.46618e-06	100	1	100	1	90	36	NO	5' arm
487	mmu-mir-599	40	7.5	75	STAR		25	3	7.39853e-06	33.3333	1	0	0			NO	3' arm
488	mmu-mir-710	40	7.5	42.8571	MATURE		42.8571	3	7.39853e-06	66.6667	2	0	0	82.5	33	NO	5' arm
488	mmu-mir-710	40	10	57.1429	STAR		42.8571	4	9.86471e-06	100	4	0	0			NO	3' arm
489	mmu-mir-1197	39	5.12821	100	MATURE		0	2	4.93235e-06	50	1	0	0	94.8718	37	NO	3' arm
489	mmu-mir-1197	39	0	0	STAR		0	0	0	0	0	0	0			NO	5' arm
490	mmu-mir-3078	39	15.3846	42.8571	MATURE		42.8571	6	1.47971e-05	33.3333	2	0	0	64.1026	25	NO	5' arm
490	mmu-mir-3078	39	20.5128	57.1429	STAR		42.8571	8	1.97294e-05	100	8	0	0			NO	3' arm
491	mmu-mir-431	39	20.5128	57.1429	MATURE		57.1429	8	1.97294e-05	75	6	0	0	64.1026	25	NO	5' arm
491	mmu-mir-431	39	15.3846	42.8571	STAR		57.1429	6	1.47971e-05	33.3333	2	66.6667	4			NO	3' arm
492	mmu-mir-297c	38	5.26316	25	MATURE		25	2	4.93235e-06	0	0	0	0	78.9474	30	NO	5' arm
492	mmu-mir-297c	38	15.7895	75	STAR		25	6	1.47971e-05	0	0	0	0			NO	3' arm
493	mmu-mir-764	38	100	100	5p		100	38	9.37147e-05	10.5263	4	0	0			NO	5' arm
493	mmu-mir-764	38	0	0	3p		100	0	0	0	0	0	0			NO	3' arm
494	mmu-mir-1896	37	18.9189	77.7778	MATURE		77.7778	7	1.72632e-05	85.7143	6	0	0	75.6757	28	NO	5' arm
494	mmu-mir-1896	37	5.40541	22.2222	STAR		77.7778	2	4.93235e-06	100	2	0	0			NO	3' arm
495	mmu-mir-1899	37	5.40541	40	MATURE		40	2	4.93235e-06	100	2	0	0	86.4865	32	NO	5' arm
495	mmu-mir-1899	37	8.10811	60	STAR		40	3	7.39853e-06	0	0	0	0			NO	3' arm
496	mmu-mir-467e	37	2.7027	33.3333	MATURE		33.3333	1	2.46618e-06	100	1	0	0	91.8919	34	NO	5' arm
496	mmu-mir-467e	37	5.40541	66.6667	STAR		33.3333	2	4.93235e-06	100	2	0	0			NO	3' arm
497	mmu-mir-1897	36	13.8889	62.5	5p		62.5	5	1.23309e-05	100	5	0	0	77.7778	28	NO	5' arm
497	mmu-mir-1897	36	8.33333	37.5	3p		62.5	3	7.39853e-06	100	3	0	0			NO	3' arm
498	mmu-mir-3073	36	13.8889	35.7143	5p		35.7143	5	1.23309e-05	100	5	0	0	61.1111	22	NO	5' arm
498	mmu-mir-3073	36	25	64.2857	3p		35.7143	9	2.21956e-05	0	0	100	9			NO	3' arm
499	mmu-mir-449b	36	19.4444	63.6364	MATURE		63.6364	7	1.72632e-05	57.1429	4	100	7	69.4444	25	NO	5' arm
499	mmu-mir-449b	36	11.1111	36.3636	STAR		63.6364	4	9.86471e-06	75	3	0	0			NO	3' arm
500	mmu-mir-687	36	27.7778	90.9091	MATURE		90.9091	10	2.46618e-05	100	10	0	0	69.4444	25	NO	5' arm
500	mmu-mir-687	36	2.77778	9.09091	STAR		90.9091	1	2.46618e-06	100	1	0	0			NO	3' arm
501	mmu-mir-680-1	35	17.1429	85.7143	MATURE		85.7143	6	1.47971e-05	100	6	0	0	80	28	NO	5' arm
501	mmu-mir-680-1	35	2.85714	14.2857	STAR		85.7143	1	2.46618e-06	0	0	0	0			NO	3' arm
502	mmu-mir-718	35	28.5714	90.9091	MATURE		90.9091	10	2.46618e-05	100	10	100	10	68.5714	24	NO	5' arm
502	mmu-mir-718	35	2.85714	9.09091	STAR		90.9091	1	2.46618e-06	0	0	0	0			NO	3' arm
163	mmu-mir-92b	2622	97.521	99.0701	MATURE		0.929872	2557	0.00630601	1.91631	49	69.6809	1782	1.56369	41	YES	3' arm
163	mmu-mir-92b	2622	0.915332	0.929872	STAR		0.929872	24	5.91882e-05	29.1667	7	37.5	9			YES	5' arm
504	mmu-mir-302c	34	8.82353	50	MATURE		50	3	7.39853e-06	100	3	0	0	82.3529	28	NO	3' arm
504	mmu-mir-302c	34	8.82353	50	STAR		50	3	7.39853e-06	66.6667	2	0	0			NO	5' arm
505	mmu-mir-3063	34	2.94118	16.6667	MATURE		83.3333	1	2.46618e-06	0	0	0	0	82.3529	28	NO	3' arm
505	mmu-mir-3063	34	14.7059	83.3333	STAR		83.3333	5	1.23309e-05	0	0	0	0			NO	5' arm
506	mmu-mir-344d-1	34	58.8235	95.2381	MATURE		95.2381	20	4.93235e-05	10	2	0	0	38.2353	13	NO	5' arm
506	mmu-mir-344d-1	34	2.94118	4.7619	STAR		95.2381	1	2.46618e-06	0	0	0	0			NO	3' arm
507	mmu-mir-466n	34	0	-	5p		#DIV/0!	0	0	0	0	0	0	100	34	NO	5' arm
507	mmu-mir-466n	34	0	-	3p		#DIV/0!	0	0	0	0	0	0			NO	3' arm
508	mmu-mir-293	33	30.303	100	MATURE		0	10	2.46618e-05	10	1	0	0	69.697	23	NO	3' arm
508	mmu-mir-293	33	0	0	STAR		0	0	0	0	0	0	0			NO	5' arm
509	mmu-mir-668	33	66.6667	100	MATURE		0	22	5.42559e-05	22.7273	5	0	0	33.3333	11	NO	3' arm
509	mmu-mir-668	33	0	0	STAR		0	0	0	0	0	0	0			NO	5' arm
510	mmu-mir-1901	32	0	-	MATURE		#DIV/0!	0	0	0	0	0	0	100	32	NO	5' arm
510	mmu-mir-1901	32	0	-	STAR		#DIV/0!	0	0	0	0	0	0			NO	3' arm
511	mmu-mir-1948	32	28.125	40.9091	MATURE		59.0909	9	2.21956e-05	100	9	66.6667	6	31.25	10	NO	3' arm
511	mmu-mir-1948	32	40.625	59.0909	STAR		59.0909	13	3.20603e-05	46.1538	6	0	0			NO	5' arm
512	mmu-mir-2139	32	0	-	MATURE		#DIV/0!	0	0	0	0	0	0	100	32	NO	5' arm
512	mmu-mir-2139	32	0	-	STAR		#DIV/0!	0	0	0	0	0	0			NO	3' arm
513	mmu-mir-669l	31	9.67742	60	MATURE		60	3	7.39853e-06	100	3	0	0	83.871	26	NO	5' arm
513	mmu-mir-669l	31	6.45161	40	STAR		60	2	4.93235e-06	100	2	0	0			NO	3' arm
25	mmu-mir-93	446963	95.1349	95.1552	MATURE		95.1552	425218	1.04866	0.334652	1423	20.6352	87745	0.0212546	95	YES	5' arm
25	mmu-mir-93	446963	4.8438	4.84483	STAR		95.1552	21650	0.0533927	1.70439	369	87.1762	18874			YES	3' arm
515	mmu-mir-383	30	26.6667	50	MATURE		50	8	1.97294e-05	50	4	0	0	46.6667	14	NO	5' arm
515	mmu-mir-383	30	26.6667	50	STAR		50	8	1.97294e-05	62.5	5	100	8			NO	3' arm
516	mmu-mir-410	30	16.6667	50	MATURE		50	5	1.23309e-05	40	2	0	0	66.6667	20	NO	3' arm
516	mmu-mir-410	30	16.6667	50	STAR		50	5	1.23309e-05	80	4	0	0			NO	5' arm
517	mmu-mir-453	30	0	-	MATURE		#DIV/0!	0	0	0	0	0	0	100	30	NO	5' arm
517	mmu-mir-453	30	0	-	STAR		#DIV/0!	0	0	0	0	0	0			NO	3' arm
518	mmu-mir-3088	28	25	77.7778	MATURE		22.2222	7	1.72632e-05	85.7143	6	0	0	67.8571	19	NO	3' arm
518	mmu-mir-3088	28	7.14286	22.2222	STAR		22.2222	2	4.93235e-06	0	0	0	0			NO	5' arm
519	mmu-mir-429	28	60.7143	100	MATURE		0	17	4.1925e-05	0	0	0	0	39.2857	11	NO	3' arm
519	mmu-mir-429	28	0	0	STAR		0	0	0	0	0	0	0			NO	5' arm
520	mmu-mir-669m-1	28	3.57143	25	MATURE		25	1	2.46618e-06	100	1	0	0	85.7143	24	NO	5' arm
520	mmu-mir-669m-1	28	10.7143	75	STAR		25	3	7.39853e-06	66.6667	2	0	0			NO	3' arm
521	mmu-mir-1898	27	33.3333	100	MATURE		100	9	2.21956e-05	100	9	50	5	66.6667	18	NO	5' arm
521	mmu-mir-1898	27	0	0	STAR		100	0	0	0	0	0	0			NO	3' arm
522	mmu-mir-290	27	29.6296	100	5p		100	8	1.97294e-05	25	2	0	0	70.3704	19	NO	5' arm
522	mmu-mir-290	27	0	0	3p		100	0	0	0	0	0	0			NO	3' arm
523	mmu-mir-669n	27	33.3333	90	MATURE		90	9	2.21956e-05	100	9	100	9	62.963	17	NO	5' arm
523	mmu-mir-669n	27	3.7037	10	STAR		90	1	2.46618e-06	100	1	0	0			NO	3' arm
524	mmu-mir-684-1	27	0	-	MATURE		#DIV/0!	0	0	0	0	0	0	100	27	NO	5' arm
524	mmu-mir-684-1	27	0	-	STAR		#DIV/0!	0	0	0	0	0	0			NO	3' arm
525	mmu-mir-105	26	0	-	MATURE		#DIV/0!	0	0	0	0	0	0	100	26	NO	5' arm
525	mmu-mir-105	26	0	-	STAR		#DIV/0!	0	0	0	0	0	0			NO	3' arm
526	mmu-mir-300	26	19.2308	71.4286	MATURE		28.5714	5	1.23309e-05	40	2	0	0	73.0769	19	NO	3' arm
526	mmu-mir-300	26	7.69231	28.5714	STAR		28.5714	2	4.93235e-06	50	1	0	0			NO	5' arm
527	mmu-mir-3106	26	3.84615	50	MATURE		50	1	2.46618e-06	100	1	0	0	92.3077	24	NO	5' arm
527	mmu-mir-3106	26	3.84615	50	STAR		50	1	2.46618e-06	0	0	0	0			NO	3' arm
528	mmu-mir-509	25	40	83.3333	5p		83.3333	10	2.46618e-05	100	10	100	10	52	13	NO	5' arm
528	mmu-mir-509	25	8	16.6667	3p		83.3333	2	4.93235e-06	0	0	0	0			NO	3' arm
530	mmu-mir-2136	24	20.8333	62.5	MATURE		62.5	5	1.23309e-05	80	4	0	0	66.6667	16	NO	5' arm
530.5	mmu-mir-2136	24	12.5	37.5	STAR		62.5	3	7.39853e-06	100	3	0	0			NO	3' arm
531	mmu-mir-3099	24	37.5	81.8182	MATURE		18.1818	9	2.21956e-05	44.4444	4	0	0	54.1667	13	NO	3' arm
531.5	mmu-mir-3099	24	8.33333	18.1818	STAR		18.1818	2	4.93235e-06	100	2	0	0			NO	5' arm
532	mmu-mir-363	24	8.33333	28.5714	5p		28.5714	2	4.93235e-06	100	2	0	0	70.8333	17	NO	5' arm
532.5	mmu-mir-363	24	20.8333	71.4286	3p		28.5714	5	1.23309e-05	20	1	0	0			NO	3' arm
533	mmu-mir-665	24	20.8333	100	MATURE		0	5	1.23309e-05	100	5	100	5	79.1667	19	NO	3' arm
533.5	mmu-mir-665	24	0	0	STAR		0	0	0	0	0	0	0			NO	5' arm
534	mmu-mir-1251	23	0	-	MATURE		#DIV/0!	0	0	0	0	0	0	100	23	NO	5' arm
534.5	mmu-mir-1251	23	0	-	STAR		#DIV/0!	0	0	0	0	0	0			NO	3' arm
535	mmu-mir-344f	23	26.087	85.7143	5p		85.7143	6	1.47971e-05	83.3333	5	0	0	69.5652	16	NO	5' arm
535.5	mmu-mir-344f	23	4.34783	14.2857	3p		85.7143	1	2.46618e-06	100	1	0	0			NO	3' arm
536	mmu-mir-367	23	13.0435	75	MATURE		25	3	7.39853e-06	100	3	0	0	82.6087	19	NO	3' arm
536.5	mmu-mir-367	23	4.34783	25	STAR		25	1	2.46618e-06	100	1	0	0			NO	5' arm
537	mmu-mir-376b	23	4.34783	20	MATURE		80	1	2.46618e-06	0	0	0	0	78.2609	18	NO	3' arm
537.5	mmu-mir-376b	23	17.3913	80	STAR		80	4	9.86471e-06	0	0	0	0			NO	5' arm
82	mmu-mir-98	48920	93.1664	93.1664	MATURE		93.1664	45577	0.112401	1.45688	664	69.6554	31747			YES	5' arm
82	mmu-mir-98	48920	6.83361	6.83361	STAR		93.1664	3343	0.00824443	21.0888	705	51.4749	1721			YES	3' arm
539	mmu-mir-466p	22	9.09091	100	5p		100	2	4.93235e-06	50	1	0	0	90.9091	20	NO	5' arm
539.5	mmu-mir-466p	22	0	0	3p		100	0	0	0	0	0	0			NO	3' arm
540	mmu-mir-539	22	31.8182	77.7778	5p		77.7778	7	1.72632e-05	57.1429	4	0	0	59.0909	13	NO	5' arm
540.5	mmu-mir-539	22	9.09091	22.2222	3p		77.7778	2	4.93235e-06	50	1	0	0			NO	3' arm
541	mmu-mir-598	22	31.8182	77.7778	MATURE		22.2222	7	1.72632e-05	85.7143	6	0	0	59.0909	13	NO	3' arm
541.5	mmu-mir-598	22	9.09091	22.2222	STAR		22.2222	2	4.93235e-06	50	1	0	0			NO	5' arm
542	mmu-mir-1193	21	0	-	5p		#DIV/0!	0	0	0	0	0	0	100	21	NO	5' arm
542.5	mmu-mir-1193	21	0	-	3p		#DIV/0!	0	0	0	0	100	0			NO	3' arm
543	mmu-mir-137	21	9.52381	11.7647	MATURE		88.2353	2	4.93235e-06	0	0	0	0	19.0476	4	NO	3' arm
543.5	mmu-mir-137	21	71.4286	88.2353	STAR		88.2353	15	3.69927e-05	0	0	0	0			NO	5' arm
544	mmu-mir-291b	21	14.2857	37.5	5p		37.5	3	7.39853e-06	100	3	0	0	61.9048	13	NO	5' arm
544.5	mmu-mir-291b	21	23.8095	62.5	3p		37.5	5	1.23309e-05	20	1	0	0			NO	3' arm
545	mmu-mir-381	21	33.3333	41.1765	MATURE		58.8235	7	1.72632e-05	14.2857	1	0	0	19.0476	4	NO	3' arm
545.5	mmu-mir-381	21	47.619	58.8235	STAR		58.8235	10	2.46618e-05	20	2	0	0			NO	5' arm
546	mmu-mir-544	21	19.0476	57.1429	5p		57.1429	4	9.86471e-06	100	4	0	0	66.6667	14	NO	5' arm
546.5	mmu-mir-544	21	14.2857	42.8571	3p		57.1429	3	7.39853e-06	33.3333	1	0	0			NO	3' arm
547	mmu-mir-669i	21	19.0476	100	MATURE		100	4	9.86471e-06	100	4	0	0	80.9524	17	NO	5' arm
547.5	mmu-mir-669i	21	0	0	STAR		100	0	0	0	0	0	0			NO	3' arm
10	mmu-mir-99a	959554	99.7671	99.7725	MATURE		99.7725	957319	2.36092	0.601262	5756	58.7979	562884	0.00541918	52	YES	5' arm
10	mmu-mir-99a	959554	0.227502	0.227514	STAR		99.7725	2183	0.00538366	13.0554	285	95.8841	2093			YES	3' arm
549	mmu-mir-882	19	0	-	MATURE		#DIV/0!	0	0	0	0	0	0	100	19	NO	5' arm
549.5	mmu-mir-882	19	0	-	STAR		#DIV/0!	0	0	0	0	0	0			NO	3' arm
550	mmu-mir-291a	18	5.55556	25	5p		25	1	2.46618e-06	100	1	0	0	77.7778	14	NO	5' arm
550.5	mmu-mir-291a	18	16.6667	75	3p		25	3	7.39853e-06	0	0	0	0			NO	3' arm
551	mmu-mir-449a	18	5.55556	33.3333	MATURE		33.3333	1	2.46618e-06	0	0	0	0	83.3333	15	NO	5' arm
551.5	mmu-mir-449a	18	11.1111	66.6667	STAR		33.3333	2	4.93235e-06	0	0	100	2			NO	3' arm
552	mmu-mir-327	17	0	-	MATURE		#DIV/0!	0	0	0	0	0	0	100	17	NO	5' arm
552.5	mmu-mir-327	17	0	-	STAR		#DIV/0!	0	0	0	0	0	0			NO	3' arm
553	mmu-mir-669k	17	5.88235	33.3333	MATURE		66.6667	1	2.46618e-06	100	1	0	0	82.3529	14	NO	3' arm
553.5	mmu-mir-669k	17	11.7647	66.6667	STAR		66.6667	2	4.93235e-06	0	0	0	0			NO	5' arm
554	mmu-mir-344b	16	25	66.6667	MATURE		33.3333	4	9.86471e-06	25	1	0	0	62.5	10	NO	3' arm
554.5	mmu-mir-344b	16	12.5	33.3333	STAR		33.3333	2	4.93235e-06	100	2	0	0			NO	5' arm
555	mmu-mir-669j	16	18.75	75	MATURE		75	3	7.39853e-06	66.6667	2	0	0	75	12	NO	5' arm
555.5	mmu-mir-669j	16	6.25	25	STAR		75	1	2.46618e-06	100	1	0	0			NO	3' arm
556	mmu-mir-467b	15	0	-	MATURE		#DIV/0!	0	0	0	0	0	0	100	15	NO	5' arm
556.5	mmu-mir-467b	15	0	-	STAR		#DIV/0!	0	0	0	0	0	0			NO	3' arm
557	mmu-mir-3475	14	14.2857	50	MATURE		50	2	4.93235e-06	100	2	100	2	71.4286	10	NO	5' arm
557.5	mmu-mir-3475	14	14.2857	50	STAR		50	2	4.93235e-06	100	2	0	0			NO	3' arm
558	mmu-mir-466a	14	7.14286	100	5p		100	1	2.46618e-06	100	1	0	0	92.8571	13	NO	5' arm
558.5	mmu-mir-466a	14	0	0	3p		100	0	0	0	0	0	0			NO	3' arm
559	mmu-mir-124-1	13	7.69231	100	MATURE		0	1	2.46618e-06	0	0	100	1	92.3077	12	NO	3' arm
559.5	mmu-mir-124-1	13	0	0	STAR		0	0	0	0	0	0	0			NO	5' arm
560	mmu-mir-707	13	0	-	MATURE		#DIV/0!	0	0	0	0	0	0	100	13	NO	5' arm
560.5	mmu-mir-707	13	0	-	STAR		#DIV/0!	0	0	0	0	0	0			NO	3' arm
561	mmu-mir-135a-1	12	25	60	MATURE		40	3	7.39853e-06	0	0	0	0	58.3333	7	NO	3' arm
561.5	mmu-mir-135a-1	12	16.6667	40	STAR		40	2	4.93235e-06	0	0	100	2			NO	5' arm
562	mmu-mir-1902	12	0	-	MATURE		#DIV/0!	0	0	0	0	0	0	100	12	NO	5' arm
562.5	mmu-mir-1902	12	0	-	STAR		#DIV/0!	0	0	0	0	0	0			NO	3' arm
563	mmu-mir-466e	12	0	-	5p		#DIV/0!	0	0	0	0	0	0	100	12	NO	5' arm
563.5	mmu-mir-466e	12	0	-	3p		#DIV/0!	0	0	0	0	0	0			NO	3' arm
564	mmu-mir-568	12	25	100	MATURE		100	3	7.39853e-06	100	3	0	0	75	9	NO	5' arm
564.5	mmu-mir-568	12	0	0	STAR		100	0	0	0	0	0	0			NO	3' arm
48	mmu-mir-99b	153273	85.8325	85.8711	MATURE		85.8711	131558	0.324445	1.04289	1372	71.1697	93629	0.0450177	69	YES	5' arm
48	mmu-mir-99b	153273	14.1225	14.1289	STAR		85.8711	21646	0.0533829	1.55687	337	90.5064	19591			YES	3' arm
566	mmu-mir-467d	11	0	-	MATURE		#DIV/0!	0	0	0	0	0	0	100	11	NO	5' arm
566.5	mmu-mir-467d	11	0	-	STAR		#DIV/0!	0	0	0	0	0	0			NO	3' arm
567	mmu-mir-1912	10	90	90	MATURE		10	9	2.21956e-05	77.7778	7	0	0			NO	3' arm
567.5	mmu-mir-1912	10	10	10	STAR		10	1	2.46618e-06	100	1	0	0			NO	5' arm
568	mmu-mir-464	9	0	-	MATURE		#DIV/0!	0	0	0	0	0	0	100	9	NO	5' arm
568.5	mmu-mir-464	9	0	-	STAR		#DIV/0!	0	0	0	0	0	0			NO	3' arm
569	mmu-mir-201	7	0	-	MATURE		#DIV/0!	0	0	0	0	0	0	100	7	NO	5' arm
569.5	mmu-mir-201	7	0	-	STAR		#DIV/0!	0	0	0	0	0	0			NO	3' arm
570	mmu-mir-202	7	0	-	5p		#DIV/0!	0	0	0	0	0	0	100	7	NO	5' arm
570.5	mmu-mir-202	7	0	-	3p		#DIV/0!	0	0	0	0	0	0			NO	3' arm
571	mmu-mir-1264	5	40	40	5p		40	2	4.93235e-06	100	2	0	0			NO	5' arm
571.5	mmu-mir-1264	5	60	60	3p		40	3	7.39853e-06	33.3333	1	0	0			NO	3' arm
572	mmu-mir-344e	5	0	-	MATURE		#DIV/0!	0	0	0	0	0	0	100	5	NO	3' arm
572.5	mmu-mir-344e	5	0	-	STAR		#DIV/0!	0	0	0	0	0	0			NO	5' arm
573	mmu-mir-1298	1	100	100	MATURE		100	1	2.46618e-06	0	0	0	0			NO	5' arm
573.5	mmu-mir-1298	1	0	0	STAR		100	0	0	0	0	0	0			NO	3' arm
